# Supplementary material for: Mapping of DNA methylation-sensitive cellular processes in gingival and periodontal ligament fibroblasts in the context of periodontal tissue homeostasis
Source: Front Immunol. 2023 Jan 26;14:1078031. doi: 10.3389/fimmu.2023.1078031 (PMC9909404; doi:10.3389/fimmu.2023.1078031)
Supplement: Supplementary file 2 [file Table_2.xlsx]

## Sheet: analysis DMSO vs DAC 
The list of differentially expressed genes in GFs that were treated with DMSO or DAC for 12 days and were either left unstimulated in medium or were infected with P. gingivalis (Pg, MOI 20). The following parameters were used for analysis: FDR < 0.01 and abs(logFC) > 1.
coord	strand	gene_id	gene_name	gene_source	gene_biotype	description	external_synonym	entrezgene_accession	DAC LogCPM	DAC+Pg LogCPM	DMSO LogCPM	DMSO+Pg LogCPM	logCPM	DMSO vs DAC logFC	DMSO vs DAC PValue	DMSO vs DAC FDR
3:151751443-151928175	-	ENSG00000242908	AADACL2-AS1	havana	lncRNA	AADACL2 antisense RNA 1 [Source:HGNC Symbol;Acc:HGNC:50301]			-1.01934	-1.43242	-3.5338	-3.57011	-1.97706	6.26813	0.000364852	0.00805571
3:46494611-46500950	+	ENSG00000163825	RTP3	ensembl_havana	protein_coding	receptor transporter protein 3 [Source:HGNC Symbol;Acc:HGNC:15572]	LTM1, TMEM7, Z3CXXC3	RTP3	-0.067884	-0.142996	-3.04724	-3.32738	-0.984029	4.31888	0.000285027	0.00692536
4:188091272-188109603	-	ENSG00000179046	TRIML2	ensembl_havana	protein_coding	tripartite motif family like 2 [Source:HGNC Symbol;Acc:HGNC:26378]	FLJ25801, SPRYD6	TRIML2	2.77568	3.06731	-1.85161	-1.01676	1.95596	4.97359	6.50608e-05	0.00299452
17:39737927-39747291	+	ENSG00000141738	GRB7	ensembl_havana	protein_coding	growth factor receptor bound protein 7 [Source:HGNC Symbol;Acc:HGNC:4567]		GRB7	-1.372	-1.27995	-3.04577	-2.70803	-1.91403	2.80433	0.000298587	0.00708753
7:130938963-131110176	-	ENSG00000231721	LINC-PINT	havana	lncRNA	long intergenic non-protein coding RNA, p53 induced transcript [Source:HGNC Symbol;Acc:HGNC:26885]	FLJ43663, LincRNA-Pint, MKLN1-AS1, PINT	LINC-PINT	3.58348	3.28466	2.29105	2.05158	2.90386	1.16164	1.4833e-05	0.00138228
10:45706431-45727231	-	ENSG00000237840	FAM21FP	havana	transcribed_unprocessed_pseudogene	family with sequence similarity 21 member F, pseudogene [Source:HGNC Symbol;Acc:HGNC:45011]			1.12926	0.692541	-0.162367	-0.170964	0.446219	1.21219	0.000127316	0.00433977
6:36676460-36687337	+	ENSG00000124762	CDKN1A	ensembl_havana	protein_coding	cyclin dependent kinase inhibitor 1A [Source:HGNC Symbol;Acc:HGNC:1784]	CAP20, CDKN1, CIP1, P21, p21CIP1, p21Cip1/Waf1, SDI1, WAF1	CDKN1A	9.37233	8.94853	7.91589	7.61062	8.59913	1.27895	9.95866e-06	0.0010842
12:68841946-68842384	+	ENSG00000256664		havana	processed_pseudogene	ribosomal L24 domain containing 1 (RSL24D1) pseudogene			4.48713	4.72719	3.02841	3.27065	4.02148	1.30843	5.84987e-07	0.000206985
12:68808177-68845544	+	ENSG00000135679	MDM2	ensembl_havana	protein_coding	MDM2 proto-oncogene [Source:HGNC Symbol;Acc:HGNC:6973]	HDM2, MGC5370	MDM2	7.56973	7.7166	6.11609	6.35229	7.06981	1.28979	8.37719e-08	8.57333e-05
12:68841288-68843237	-	ENSG00000257181		havana	lncRNA	novel transcript			5.42423	5.61036	4.00107	4.268	4.95262	1.2628	2.77122e-07	0.000138322
19:52336243-52367778	+	ENSG00000167554	ZNF610	ensembl_havana	protein_coding	zinc finger protein 610 [Source:HGNC Symbol;Acc:HGNC:26687]	FLJ36040	ZNF610	2.89212	2.75332	1.5006	1.5455	2.28128	1.26564	9.95115e-08	8.66707e-05
6:108986437-109094819	-	ENSG00000080546	SESN1	ensembl_havana	protein_coding	sestrin 1 [Source:HGNC Symbol;Acc:HGNC:21595]	PA26, SEST1	SESN1	4.70821	4.34425	3.42667	2.94817	3.98128	1.12901	8.48147e-06	0.00099581
1:203305491-203309602	+	ENSG00000159388	BTG2	ensembl_havana	protein_coding	BTG anti-proliferation factor 2 [Source:HGNC Symbol;Acc:HGNC:1131]	APRO1, MGC126063, MGC126064, PC3, TIS21	BTG2	5.15685	4.66039	3.02002	2.95206	4.2159	1.99684	1.28822e-07	0.000108044
1:154944076-154956123	-	ENSG00000163346	PBXIP1	ensembl_havana	protein_coding	PBX homeobox interacting protein 1 [Source:HGNC Symbol;Acc:HGNC:21199]	HPIP	PBXIP1	7.45792	7.27573	6.27737	6.0439	6.85509	1.02365	1.18804e-06	0.000320276
1:26529761-26575030	+	ENSG00000117676	RPS6KA1	ensembl_havana	protein_coding	ribosomal protein S6 kinase A1 [Source:HGNC Symbol;Acc:HGNC:10430]	HU-1, MAPKAPK1, p90Rsk, RSK1	RPS6KA1	2.01815	2.28988	0.348835	0.821273	1.54094	1.58253	1.94299e-07	0.00013333
8:102204502-102238961	-	ENSG00000048392	RRM2B	ensembl_havana	protein_coding	ribonucleotide reductase regulatory TP53 inducible subunit M2B [Source:HGNC Symbol;Acc:HGNC:17296]	p53R2	RRM2B	7.46061	7.4497	5.81221	5.86779	6.8141	1.48494	2.67791e-07	0.000138322
13:114107569-114108820	-	ENSG00000232487	RASA3-IT1	havana	lncRNA	RASA3 intronic transcript 1 [Source:HGNC Symbol;Acc:HGNC:39938]			1.19727	1.58259	-2.76546	-3.11874	0.396309	4.88854	1.13637e-06	0.000313819
6:47856673-48111197	-	ENSG00000244694	PTCHD4	ensembl_havana	protein_coding	patched domain containing 4 [Source:HGNC Symbol;Acc:HGNC:21345]	C6orf138, dJ402H5.2, FLJ41841, PTCH53	PTCHD4	4.92221	4.73071	2.2245	2.24994	3.97849	2.55232	6.03104e-08	7.4418e-05
9:136981904-136986410	+	ENSG00000214402	LCNL1	ensembl_havana	protein_coding	lipocalin like 1 [Source:HGNC Symbol;Acc:HGNC:34436]	FLJ45224	LCNL1	0.834204	0.489252	-2.39223	-1.6186	-0.163268	3.79664	1.4939e-06	0.000393364
6:27810064-27811300	+	ENSG00000278828	H3C10	ensembl_havana	protein_coding	H3 clustered histone 10 [Source:HGNC Symbol;Acc:HGNC:4775]	H3/k, H3F1K, H3FK, HIST1H3H	H3C10	0.873042	0.679175	-2.09255	-1.83593	-0.0778206	3.35605	0.000117587	0.00412831
6:26277609-26285638	-	ENSG00000158406	H4C8	ensembl_havana	protein_coding	H4 clustered histone 8 [Source:HGNC Symbol;Acc:HGNC:4788]	H4/h, H4FH, HIST1H4H	H4C8	3.21869	3.07444	1.31025	0.941359	2.4105	1.79543	3.73001e-05	0.00217802
7:128790757-128822132	+	ENSG00000128596	CCDC136	ensembl_havana	protein_coding	coiled-coil domain containing 136 [Source:HGNC Symbol;Acc:HGNC:22225]	DKFZP434G156, KIAA1793, NAG6	CCDC136	2.73463	2.54734	1.50748	1.2803	2.11048	1.07707	0.000303671	0.00716316
3:14489107-14556075	-	ENSG00000144596	GRIP2	ensembl_havana	protein_coding	glutamate receptor interacting protein 2 [Source:HGNC Symbol;Acc:HGNC:23841]	KIAA1719	GRIP2	4.87809	4.7003	3.18927	3.29373	4.17163	1.53617	2.24037e-05	0.00171272
3:14402576-14489349	+	ENSG00000131389	SLC6A6	ensembl_havana	protein_coding	solute carrier family 6 member 6 [Source:HGNC Symbol;Acc:HGNC:11052]	TAUT	SLC6A6	8.78106	8.57458	6.86524	6.91354	7.98512	1.75716	0.000198092	0.00555173
19:48296457-48321971	-	ENSG00000105479	ODAD1	ensembl_havana	protein_coding	outer dynein arm docking complex subunit 1 [Source:HGNC Symbol;Acc:HGNC:26560]	CCDC114, CILD20, FLJ32926	ODAD1	-0.0823453	-0.214561	-1.80262	-1.53304	-0.743771	1.91829	0.000330358	0.00755653
10:80407829-80437115	+	ENSG00000122378	PRXL2A	ensembl_havana	protein_coding	peroxiredoxin like 2A [Source:HGNC Symbol;Acc:HGNC:28651]	Adrx, C10orf58, FAM213A, MGC4248, PAMM	PRXL2A	5.12527	4.83511	2.68489	2.19542	4.14567	2.31584	1.65545e-05	0.00145301
1:11637018-11655785	-	ENSG00000116661	FBXO2	ensembl_havana	protein_coding	F-box protein 2 [Source:HGNC Symbol;Acc:HGNC:13581]	Fbg1, Fbs1, FBX2, Nfb42, OCP1	FBXO2	3.25051	3.03836	0.681745	0.506449	2.31077	2.46353	2.47608e-05	0.00177744
3:56727418-57079329	-	ENSG00000163947	ARHGEF3	ensembl_havana	protein_coding	Rho guanine nucleotide exchange factor 3 [Source:HGNC Symbol;Acc:HGNC:683]	DKFZP434F2429, GEF3, STA3, XPLN	ARHGEF3	3.55032	3.13846	2.27331	2.00917	2.83668	1.14218	5.38151e-05	0.00269016
16:8674596-8784575	+	ENSG00000183044	ABAT	ensembl_havana	protein_coding	4-aminobutyrate aminotransferase [Source:HGNC Symbol;Acc:HGNC:23]	GABA-T, GABAT	ABAT	4.53339	4.52468	3.04419	3.05175	3.92731	1.3538	0.000349703	0.00783127
6:27146361-27146855	-	ENSG00000197903	H2BC12	ensembl_havana	protein_coding	H2B clustered histone 12 [Source:HGNC Symbol;Acc:HGNC:13954]	H2BFAiii, H2BFT, HIST1H2BK	H2BC12	6.10535	6.01216	4.92921	4.76355	5.53344	1.03288	0.0002457	0.00632978
6:26124145-26139116	+	ENSG00000180573	H2AC6	havana	protein_coding	H2A clustered histone 6 [Source:HGNC Symbol;Acc:HGNC:4733]	H2AFL, HIST1H2AC	H2AC6	5.90957	5.64697	4.22471	3.902	5.10461	1.55029	0.000533789	0.00998129
6:27133042-27135291	+	ENSG00000196787	H2AC11	ensembl_havana	protein_coding	H2A clustered histone 11 [Source:HGNC Symbol;Acc:HGNC:4737]	H2A.1b, H2A/p, H2AFP, HIST1H2AG, pH2A/f	H2AC11	2.33396	2.09746	0.026155	0.134597	1.45457	2.25988	1.73273e-05	0.00146656
6:27125897-27132795	-	ENSG00000124635	H2BC11	ensembl_havana	protein_coding	H2B clustered histone 11 [Source:HGNC Symbol;Acc:HGNC:4761]	H2B/r, H2BFR, HIST1H2BJ	H2BC11	2.14721	2.00489	0.216717	0.115732	1.36504	1.85956	3.40412e-05	0.00210045
9:92141298-92160114	+	ENSG00000225511	LINC00475	havana	transcribed_unprocessed_pseudogene	long intergenic non-protein coding RNA 475 [Source:HGNC Symbol;Acc:HGNC:23569]	C9orf44		4.18246	3.69776	2.08482	1.64548	3.19127	1.95397	8.16416e-05	0.00337671
7:227554-229557	-	ENSG00000249852		havana	TEC	TEC			1.41445	1.26743	-0.589471	-0.161687	0.678229	1.99271	0.000425306	0.00882815
3:171600404-171810950	-	ENSG00000075651	PLD1	ensembl_havana	protein_coding	phospholipase D1 [Source:HGNC Symbol;Acc:HGNC:9067]		PLD1	3.27298	4.01586	1.43764	2.22403	2.99682	1.71893	8.64091e-05	0.00350148
5:151181052-151224093	-	ENSG00000198624	CCDC69	ensembl_havana	protein_coding	coiled-coil domain containing 69 [Source:HGNC Symbol;Acc:HGNC:24487]	DKFZP434C171, FLJ13705	CCDC69	5.04528	4.75878	3.4899	3.34332	4.29637	1.42373	2.7043e-05	0.00187106
1:46043661-46176488	-	ENSG00000278139	P3R3URF-PIK3R3	havana	protein_coding	P3R3URF-PIK3R3 readthrough [Source:HGNC Symbol;Acc:HGNC:54999]		P3R3URF-PIK3R3	2.92038	3.04213	1.29185	1.54128	2.36041	1.50665	2.59143e-07	0.000138322
1:46040140-46133036	-	ENSG00000117461	PIK3R3	ensembl_havana	protein_coding	phosphoinositide-3-kinase regulatory subunit 3 [Source:HGNC Symbol;Acc:HGNC:8981]	p55	PIK3R3	4.67947	4.76952	2.96014	3.22471	4.08513	1.57542	2.72687e-09	1.235e-05
X:109535781-109544698	+	ENSG00000101888	NXT2	ensembl_havana	protein_coding	nuclear transport factor 2 like export factor 2 [Source:HGNC Symbol;Acc:HGNC:18151]	P15-2	NXT2	4.405	4.49798	3.08038	3.27912	3.91572	1.17892	5.14755e-07	0.000194277
12:109116595-109268226	+	ENSG00000076555	ACACB	ensembl_havana	protein_coding	acetyl-CoA carboxylase beta [Source:HGNC Symbol;Acc:HGNC:85]	ACC2, ACCB, HACC275	ACACB	3.75431	3.13546	2.16363	1.4256	2.81929	1.45798	0.000109441	0.00396526
1:87805286-87808372	-	ENSG00000279778		havana	TEC	TEC			-0.311133	-0.60556	-2.32568	-2.71508	-1.17592	2.47598	0.000200896	0.0055888
11:47214465-47239217	+	ENSG00000134574	DDB2	ensembl_havana	protein_coding	damage specific DNA binding protein 2 [Source:HGNC Symbol;Acc:HGNC:2718]	DDBB, FLJ34321, UV-DDB2, XPE	DDB2	5.82623	5.64032	4.34088	4.14117	5.11772	1.33673	2.75597e-05	0.00189118
15:57953424-58497866	-	ENSG00000128918	ALDH1A2	ensembl_havana	protein_coding	aldehyde dehydrogenase 1 family member A2 [Source:HGNC Symbol;Acc:HGNC:15472]	RALDH2	ALDH1A2	1.23269	1.6485	-0.715212	-0.0459708	0.769089	1.93526	7.39287e-05	0.00319551
1:6590724-6614607	-	ENSG00000162413	KLHL21	ensembl_havana	protein_coding	kelch like family member 21 [Source:HGNC Symbol;Acc:HGNC:29041]	KIAA0469	KLHL21	6.90872	6.52336	5.67369	5.42191	6.21128	1.08138	1.61456e-05	0.00144036
5:176526712-176538025	-	ENSG00000146083	RNF44	ensembl_havana	protein_coding	ring finger protein 44 [Source:HGNC Symbol;Acc:HGNC:19180]	KIAA1100	RNF44	4.77297	4.39231	3.56463	3.05068	4.05215	1.06455	9.50283e-05	0.0036761
1:23368997-23371839	+	ENSG00000249087	ZNF436-AS1	ensembl_havana	lncRNA	ZNF436 antisense RNA 1 [Source:HGNC Symbol;Acc:HGNC:25122]	C1orf213, FLJ90508		2.33511	1.86311	0.925258	0.384098	1.5227	1.30024	0.000129219	0.00438706
2:111119378-111168445	+	ENSG00000153094	BCL2L11	ensembl_havana	protein_coding	BCL2 like 11 [Source:HGNC Symbol;Acc:HGNC:994]	BIM, BimEL, BimL, BimS, BOD	BCL2L11	4.67718	4.29959	2.47146	2.06554	3.70992	2.07899	1.9466e-05	0.00157996
5:154818492-154859252	-	ENSG00000170271	FAXDC2	ensembl_havana	protein_coding	fatty acid hydroxylase domain containing 2 [Source:HGNC Symbol;Acc:HGNC:1334]	C5orf4, FLJ13758	FAXDC2	5.55771	4.83593	4.07161	3.33653	4.6207	1.34635	9.59525e-05	0.00368904
8:94925972-94949378	-	ENSG00000164938	TP53INP1	ensembl_havana	protein_coding	tumor protein p53 inducible nuclear protein 1 [Source:HGNC Symbol;Acc:HGNC:18022]	DKFZp434M1317, FLJ22139, P53DINP1, SIP, Teap, TP53INP1A, TP53INP1B	TP53INP1	6.40091	5.53092	4.99478	4.07404	5.43419	1.27266	0.000533638	0.00998129
9:19453209-19455173	+	ENSG00000260912		havana	lncRNA	novel transcript, overlapping ACER2			0.447292	0.0647094	-1.26219	-1.2996	-0.346644	1.78036	4.06865e-05	0.00229762
6:26158146-26171349	+	ENSG00000158373	H2BC5	ensembl_havana	protein_coding	H2B clustered histone 5 [Source:HGNC Symbol;Acc:HGNC:4747]	H2B/b, H2BFB, HIST1H2BD	H2BC5	3.82961	3.56948	2.01419	1.73459	3.00564	1.69707	4.65827e-06	0.000717595
9:87724051-87731469	+	ENSG00000135047	CTSL	ensembl_havana	protein_coding	cathepsin L [Source:HGNC Symbol;Acc:HGNC:2537]	CTSL1, FLJ31037	CTSL	9.44801	9.35124	8.20612	8.10883	8.86697	1.09868	5.31335e-06	0.000781062
11:308408-315272	+	ENSG00000288681		havana	protein_coding	novel protein			6.98717	6.91718	4.84492	4.81829	6.19046	2.00759	5.5908e-07	0.000200958
11:310041-315272	+	ENSG00000185885	IFITM1	ensembl_havana	protein_coding	interferon induced transmembrane protein 1 [Source:HGNC Symbol;Acc:HGNC:5412]	9-27, CD225, DSPA2a, IFI17	IFITM1	7.50595	7.42132	4.90553	4.8224	6.61901	2.46326	1.54074e-08	3.48901e-05
6:132680849-132714055	-	ENSG00000112299	VNN1	ensembl_havana	protein_coding	vanin 1 [Source:HGNC Symbol;Acc:HGNC:12705]	Tiff66	VNN1	2.83578	3.79829	-0.559071	0.972981	2.50528	3.40598	2.23971e-06	0.000512305
4:141302910-141357096	-	ENSG00000248810	LINC02432	havana	lncRNA	long intergenic non-protein coding RNA 2432 [Source:HGNC Symbol;Acc:HGNC:53363]		LINC02432	-0.0409453	-0.20627	-2.94578	-3.03002	-0.983435	4.04417	6.62632e-05	0.00303137
2:24077433-24085861	-	ENSG00000115129	TP53I3	ensembl_havana	protein_coding	tumor protein p53 inducible protein 3 [Source:HGNC Symbol;Acc:HGNC:19373]	PIG3	TP53I3	5.741	5.45224	4.57473	4.31681	5.09985	1.01846	1.15502e-06	0.000315126
19:18173162-18178117	+	ENSG00000216490	IFI30	ensembl_havana	protein_coding	IFI30 lysosomal thiol reductase [Source:HGNC Symbol;Acc:HGNC:5398]	GILT, IFI-30, IP-30, IP30, MGC32056	IFI30	4.05703	4.33048	2.01722	2.48968	3.4814	1.91752	8.795e-06	0.00102135
1:149884459-149886652	-	ENSG00000184678	H2BC21	havana	protein_coding	H2B clustered histone 21 [Source:HGNC Symbol;Acc:HGNC:4760]	H2B, H2B.1, H2B/q, H2BE, H2BFQ, HIST2H2BE	H2BC21	4.76307	4.58493	2.7977	2.89534	3.97227	1.82723	3.82119e-06	0.00066054
6:138088505-138107419	-	ENSG00000112378	PERP	ensembl_havana	protein_coding	p53 apoptosis effector related to PMP22 [Source:HGNC Symbol;Acc:HGNC:17637]	dJ496H19.1, KCP1, KRTCAP1, PIGPC1, THW	PERP	8.25235	8.07303	7.07947	6.90572	7.65691	1.02398	3.16049e-07	0.000142253
2:218607855-218637184	+	ENSG00000115556	PLCD4	ensembl_havana	protein_coding	phospholipase C delta 4 [Source:HGNC Symbol;Acc:HGNC:9062]		PLCD4	3.47199	3.1038	2.21335	1.95781	2.77575	1.11434	1.53727e-06	0.000395586
15:44665732-44711323	-	ENSG00000229474	PATL2	ensembl_havana	protein_coding	PAT1 homolog 2 [Source:HGNC Symbol;Acc:HGNC:33630]	Pat1a	PATL2	-0.649229	-0.536082	-2.15242	-1.7419	-1.131	1.79582	0.000233108	0.0060885
21:46136160-46155579	-	ENSG00000160282	FTCD	ensembl_havana	protein_coding	formimidoyltransferase cyclodeaminase [Source:HGNC Symbol;Acc:HGNC:3974]		FTCD	1.97975	1.714	-0.801366	-1.30934	0.960514	2.79813	0.000329361	0.00755117
15:74957219-75021495	+	ENSG00000198794	SCAMP5	ensembl_havana	protein_coding	secretory carrier membrane protein 5 [Source:HGNC Symbol;Acc:HGNC:30386]	MGC24969	SCAMP5	1.49598	1.19229	0.31309	0.145824	0.864921	1.07673	0.000231696	0.00607703
8:29333064-29350684	-	ENSG00000120875	DUSP4	ensembl_havana	protein_coding	dual specificity phosphatase 4 [Source:HGNC Symbol;Acc:HGNC:3070]	HVH2, MKP-2, TYP	DUSP4	5.74356	5.5993	3.81334	3.29501	4.92358	1.81227	0.000503549	0.00965527
15:80152490-80186946	+	ENSG00000103876	FAH	ensembl_havana	protein_coding	fumarylacetoacetate hydrolase [Source:HGNC Symbol;Acc:HGNC:3579]		FAH	5.09963	4.99485	3.94491	3.75188	4.53185	1.00472	0.000114401	0.00409258
9:6215786-6257983	+	ENSG00000137033	IL33	ensembl_havana	protein_coding	interleukin 33 [Source:HGNC Symbol;Acc:HGNC:16028]	C9orf26, DKFZp586H0523, DVS27, IL1F11, NF-HEV	IL33	1.36284	1.67973	-1.59452	-1.09174	0.664186	3.17116	8.76892e-05	0.00353332
7:129434432-129488399	+	ENSG00000128578	STRIP2	ensembl_havana	protein_coding	striatin interacting protein 2 [Source:HGNC Symbol;Acc:HGNC:22209]	FAM40B, FAR11B, KIAA1170	STRIP2	3.10788	2.60179	1.71756	1.71966	2.37263	1.2652	7.39434e-05	0.00319551
9:20999509-21031640	-	ENSG00000188921	HACD4	ensembl_havana	protein_coding	3-hydroxyacyl-CoA dehydratase 4 [Source:HGNC Symbol;Acc:HGNC:20920]	Em:AL662879.1, OTTHUMG00000021016, PTPLAD2	HACD4	4.80948	4.75279	3.44427	3.27358	4.19529	1.23353	6.66008e-05	0.00303579
15:40039242-40076539	+	ENSG00000248508	SRP14-AS1	havana	lncRNA	SRP14 antisense RNA1 (head to head) [Source:HGNC Symbol;Acc:HGNC:48619]		SRP14-AS1	2.0091	1.82317	0.667511	0.272054	1.33192	1.24504	0.00037224	0.00812861
5:39105252-39274528	-	ENSG00000082074	FYB1	ensembl_havana	protein_coding	FYN binding protein 1 [Source:HGNC Symbol;Acc:HGNC:4036]	ADAP, FYB, FYB-120/130, SLAP-130	FYB1	0.845811	0.968749	-1.59506	-1.49668	0.104426	2.64491	0.000456099	0.00918894
X:115003975-115019977	-	ENSG00000123496	IL13RA2	ensembl_havana	protein_coding	interleukin 13 receptor subunit alpha 2 [Source:HGNC Symbol;Acc:HGNC:5975]	CD213a2, CT19, IL-13R, IL13BP	IL13RA2	3.84646	3.84825	0.515388	0.75624	2.92773	3.27554	3.19253e-05	0.00201573
6:109492855-109691217	-	ENSG00000155085	AK9	ensembl_havana	protein_coding	adenylate kinase 9 [Source:HGNC Symbol;Acc:HGNC:33814]	AKD1, AKD2, C6orf199, C6orf224, dJ70A9.1, FLJ25791, FLJ42177, MGC26954	AK9	2.39715	2.33615	1.27333	1.24237	1.89118	1.00158	6.08987e-06	0.000840885
6:30876421-30900156	+	ENSG00000204580	DDR1	ensembl_havana	protein_coding	discoidin domain receptor tyrosine kinase 1 [Source:HGNC Symbol;Acc:HGNC:2730]	CAK, CD167, EDDR1, NEP, NTRK4, PTK3A, RTK6	DDR1	5.27248	5.48995	3.70653	3.84834	4.75941	1.43329	5.00905e-06	0.000756199
3:45940933-45948351	+	ENSG00000172215	CXCR6	ensembl_havana	protein_coding	C-X-C motif chemokine receptor 6 [Source:HGNC Symbol;Acc:HGNC:16647]	BONZO, CD186, STRL33, TYMSTR	CXCR6	0.0680398	-0.563818	-2.04381	-2.64216	-0.950948	2.42999	1.2171e-05	0.0012415
20:3239705-3245382	+	ENSG00000277287		havana	lncRNA	novel transcript			2.44633	1.84559	0.643708	-0.0193048	1.47314	1.70089	2.40301e-05	0.00175587
13:32425358-32432954	-	ENSG00000270008		havana	lncRNA	novel transcript			1.17052	1.1348	-0.1697	0.0759611	0.646279	1.28041	0.000274682	0.00678317
14:103525010-103529072	-	ENSG00000260285		havana	lncRNA	novel transcript, antisense to TRMT61A			0.993275	0.445865	-0.339482	-1.02805	0.17813	1.28417	0.000167792	0.00506473
4:88457119-88506163	+	ENSG00000138646	HERC5	ensembl_havana	protein_coding	HECT and RLD domain containing E3 ubiquitin protein ligase 5 [Source:HGNC Symbol;Acc:HGNC:24368]	CEB1	HERC5	2.08296	1.6593	-0.119442	-0.39983	1.1196	2.17103	0.000226585	0.00601525
11:57645087-57649944	-	ENSG00000166793	YPEL4	ensembl_havana	protein_coding	yippee like 4 [Source:HGNC Symbol;Acc:HGNC:18328]	FLJ30213	YPEL4	2.00635	0.505305	0.166543	-1.07043	0.751575	1.77087	0.000482839	0.00945837
20:36890229-36951893	-	ENSG00000101347	SAMHD1	ensembl_havana	protein_coding	SAM and HD domain containing deoxynucleoside triphosphate triphosphohydrolase 1 [Source:HGNC Symbol;Acc:HGNC:15925]	AGS5, HDDC1, Mg11, MOP-5, SBBI88	SAMHD1	6.42744	6.34081	4.98407	5.01441	5.80529	1.29256	1.13552e-06	0.000313819
20:36876121-36894235	+	ENSG00000101342	TLDC2	ensembl_havana	protein_coding	TBC/LysM-associated domain containing 2 [Source:HGNC Symbol;Acc:HGNC:16112]	C20orf118, dJ132F21.2	TLDC2	3.20723	3.20014	1.83737	1.94647	2.64945	1.23283	2.79508e-06	0.000555216
3:50674927-51384198	+	ENSG00000088538	DOCK3	ensembl_havana	protein_coding	dedicator of cytokinesis 3 [Source:HGNC Symbol;Acc:HGNC:2989]	KIAA0299, MOCA, PBP	DOCK3	0.924643	0.243335	-0.404179	-0.665217	0.127897	1.2674	0.000510489	0.00972247
16:77741468-77743000	-	ENSG00000261707		havana	lncRNA	novel transcript, antisense to NUDT7			1.30491	1.0167	-0.0784656	-0.499766	0.573478	1.29871	0.000166244	0.00503961
16:77722492-77742260	+	ENSG00000140876	NUDT7	ensembl_havana	protein_coding	nudix hydrolase 7 [Source:HGNC Symbol;Acc:HGNC:8054]		NUDT7	1.8324	1.60174	0.468171	-0.0191631	1.11713	1.25433	0.000150889	0.00477218
22:21009808-21028830	+	ENSG00000099957	P2RX6	ensembl_havana	protein_coding	purinergic receptor P2X 6 [Source:HGNC Symbol;Acc:HGNC:8538]	MGC129625, P2RXL1, P2X6, P2XM	P2RX6	1.91044	1.5371	0.583992	-0.0288641	1.14623	1.2184	0.00034223	0.00773204
10:125896564-126009592	+	ENSG00000203780	FANK1	ensembl_havana	protein_coding	fibronectin type III and ankyrin repeat domains 1 [Source:HGNC Symbol;Acc:HGNC:23527]		FANK1	1.16647	0.894708	-0.260524	-0.177657	0.505513	1.36623	5.5925e-05	0.00274712
17:19737682-19738542	+	ENSG00000264785		havana	lncRNA	novel transcript, antisense to ALDH3A1			4.36302	4.16905	0.614974	0.416567	3.27479	3.66096	0.000201372	0.00559519
17:19737984-19748943	-	ENSG00000108602	ALDH3A1	ensembl_havana	protein_coding	aldehyde dehydrogenase 3 family member A1 [Source:HGNC Symbol;Acc:HGNC:405]	ALDH3	ALDH3A1	6.68204	6.44659	2.80605	2.41937	5.55666	3.74622	0.00019401	0.00551928
1:225810124-225845563	+	ENSG00000143819	EPHX1	ensembl_havana	protein_coding	epoxide hydrolase 1 [Source:HGNC Symbol;Acc:HGNC:3401]	EPHX	EPHX1	7.78299	7.57763	6.41005	6.20525	7.11095	1.22447	1.35627e-05	0.00130139
9:32455302-32526208	-	ENSG00000107201	DDX58	ensembl_havana	protein_coding	DExD/H-box helicase 58 [Source:HGNC Symbol;Acc:HGNC:19102]	DKFZp434J1111, FLJ13599, RIG-1, RIG-I, RIG1	DDX58	4.8219	5.36968	3.37457	4.19709	4.58569	1.31174	4.16411e-06	0.000697663
20:35115364-35147336	-	ENSG00000088298	EDEM2	ensembl_havana	protein_coding	ER degradation enhancing alpha-mannosidase like protein 2 [Source:HGNC Symbol;Acc:HGNC:15877]	bA4204.1, C20orf31, C20orf49, FLJ10783	EDEM2, MMP24-AS1-EDEM2	5.55207	5.452	4.26374	4.21128	4.96478	1.13174	1.49858e-07	0.000118715
17:74862497-74873031	-	ENSG00000161513	FDXR	ensembl_havana	protein_coding	ferredoxin reductase [Source:HGNC Symbol;Acc:HGNC:3642]	ADR, ADXR	FDXR	5.22488	5.02655	3.58781	3.34831	4.47442	1.48089	3.3021e-08	4.98507e-05
16:69706996-69726668	-	ENSG00000181019	NQO1	ensembl_havana	protein_coding	NAD(P)H quinone dehydrogenase 1 [Source:HGNC Symbol;Acc:HGNC:2874]	DHQU, DIA4, DTD, NMOR1, QR1	NQO1	8.64393	8.64151	6.92432	6.8676	7.96076	1.5652	4.45558e-06	0.00070557
16:69709874-69710583	+	ENSG00000261602		havana	lncRNA	novel transcript			6.0662	6.0711	4.27062	4.24003	5.36954	1.6463	5.20349e-06	0.000775218
9:121338987-121370304	-	ENSG00000148175	STOM	ensembl_havana	protein_coding	stomatin [Source:HGNC Symbol;Acc:HGNC:3383]	BND7, EPB7, EPB72	STOM	9.61273	9.41463	8.0973	7.97152	8.91081	1.36314	4.79612e-07	0.000190541
18:596988-650334	+	ENSG00000079101	CLUL1	ensembl_havana	protein_coding	clusterin like 1 [Source:HGNC Symbol;Acc:HGNC:2096]		CLUL1	-0.12273	-0.404148	-2.39195	-2.34046	-1.0005	2.77667	0.000153223	0.00481238
20:35174355-35174919	-	ENSG00000278367		havana	lncRNA	novel transcript, antisense to PROCR			4.93671	4.81202	3.13727	2.90235	4.17236	1.6634	5.22745e-05	0.00264822
20:35172072-35216240	+	ENSG00000101000	PROCR	ensembl_havana	protein_coding	protein C receptor [Source:HGNC Symbol;Acc:HGNC:9452]	CCD41, CD201, EPCR	PROCR	6.09735	5.96251	4.23781	4.08329	5.32328	1.71975	7.04225e-05	0.00312078
10:89392546-89406487	+	ENSG00000185745	IFIT1	ensembl_havana	protein_coding	interferon induced protein with tetratricopeptide repeats 1 [Source:HGNC Symbol;Acc:HGNC:5407]	G10P1, GARG-16, IFI56, IFNAI1	IFIT1	5.42562	5.33787	2.70418	3.14756	4.56831	2.60719	0.000178928	0.00526212
4:88378739-88443097	+	ENSG00000138642	HERC6	ensembl_havana	protein_coding	HECT and RLD domain containing E3 ubiquitin protein ligase family member 6 [Source:HGNC Symbol;Acc:HGNC:26072]	FLJ20637	HERC6	4.16421	4.19324	2.08375	2.37654	3.46789	1.96136	1.3495e-05	0.0013004
1:1001138-1014540	+	ENSG00000187608	ISG15	ensembl_havana	protein_coding	ISG15 ubiquitin like modifier [Source:HGNC Symbol;Acc:HGNC:4053]	G1P2, IFI15, UCRP	ISG15	4.9914	4.88445	2.96718	2.91305	4.20896	1.88975	5.05117e-07	0.000194277
2:6865557-6898239	+	ENSG00000134321	RSAD2	ensembl_havana	protein_coding	radical S-adenosyl methionine domain containing 2 [Source:HGNC Symbol;Acc:HGNC:30908]	cig5, vig1, Viperin	RSAD2	3.31695	3.5447	-0.396541	1.07258	2.56297	3.73622	4.27854e-06	0.000702136
22:36253071-36267530	+	ENSG00000100342	APOL1	ensembl_havana	protein_coding	apolipoprotein L1 [Source:HGNC Symbol;Acc:HGNC:618]	APOL	APOL1	6.36891	6.59752	4.24529	4.80147	5.77049	1.98185	6.32709e-08	7.4418e-05
1:110362851-110391082	-	ENSG00000168679	SLC16A4	ensembl_havana	protein_coding	solute carrier family 16 member 4 [Source:HGNC Symbol;Acc:HGNC:10925]	MCT4, MCT5	SLC16A4	6.1631	5.96529	3.7753	3.50043	5.25266	2.25638	2.94206e-05	0.00196311
2:6840570-6866635	-	ENSG00000134326	CMPK2	ensembl_havana	protein_coding	cytidine/uridine monophosphate kinase 2 [Source:HGNC Symbol;Acc:HGNC:27015]	NDK, TYKi, UMP-CMPK2	CMPK2	3.00702	3.42921	0.684671	1.44862	2.48147	2.23394	0.000175916	0.00521878
22:39014257-39020352	+	ENSG00000244509	APOBEC3C	ensembl_havana	protein_coding	apolipoprotein B mRNA editing enzyme catalytic subunit 3C [Source:HGNC Symbol;Acc:HGNC:17353]	APOBEC1L, ARDC2, ARDC4, ARP5, bK150C2.3, PBI	APOBEC3C	6.0048	5.74485	4.78751	4.55099	5.36149	1.07233	1.30094e-05	0.00128199
10:110869868-110872233	-	ENSG00000203497	PDCD4-AS1	havana	lncRNA	PDCD4 antisense RNA 1 [Source:HGNC Symbol;Acc:HGNC:27425]			0.419159	0.290006	-0.851319	-1.18027	-0.20151	1.25041	0.000231278	0.00607573
11:10858179-10908972	+	ENSG00000247271	ZBED5-AS1	havana	lncRNA	ZBED5 antisense RNA 1 [Source:HGNC Symbol;Acc:HGNC:48646]		ZBED5-AS1	2.53447	2.33517	1.31078	1.03135	1.90435	1.09611	8.17151e-05	0.00337671
3:184134019-184135238	-	ENSG00000272721	EIF2B5-DT	havana	lncRNA	EIF2B5 divergent transcript [Source:HGNC Symbol;Acc:HGNC:55202]			-1.01233	-1.15002	-2.46102	-2.03589	-1.55992	1.89368	0.000425716	0.00882815
X:102651092-102659083	+	ENSG00000198932	GPRASP1	ensembl_havana	protein_coding	G protein-coupled receptor associated sorting protein 1 [Source:HGNC Symbol;Acc:HGNC:24834]	GASP, GASP1	GPRASP1	3.25613	2.99972	2.00256	1.88859	2.61982	1.10751	0.000308776	0.00725336
14:94376747-94390693	-	ENSG00000197249	SERPINA1	ensembl_havana	protein_coding	serpin family A member 1 [Source:HGNC Symbol;Acc:HGNC:8941]	A1A, A1AT, AAT, alpha-1-antitrypsin, alpha1AT, PI, PI1	SERPINA1	0.542455	1.82272	-2.52776	-1.83974	0.401256	3.75367	4.36205e-05	0.00238465
16:70747057-70747926	+	ENSG00000260156		havana	lncRNA	novel transcript, antisense to VAC14			-0.483544	-0.79254	-2.20733	-2.03451	-1.21967	2.0739	0.00029844	0.00708753
7:40538127-40546928	-	ENSG00000203446	SUGCT-AS1	havana	lncRNA	SUGCT antisense RNA 1 [Source:HGNC Symbol;Acc:HGNC:40745]			1.16128	1.24883	-1.75683	-1.79949	0.326947	3.19413	2.84197e-05	0.00192109
1:219173869-219212865	+	ENSG00000143353	LYPLAL1	ensembl_havana	protein_coding	lysophospholipase like 1 [Source:HGNC Symbol;Acc:HGNC:20440]	Q96AV0	LYPLAL1	3.48518	3.26378	2.35231	2.39948	2.92876	1.00088	0.000435442	0.00896416
8:41261962-41309473	-	ENSG00000104332	SFRP1	ensembl_havana	protein_coding	secreted frizzled related protein 1 [Source:HGNC Symbol;Acc:HGNC:10776]	FRP, FRP-1, SARP2	SFRP1	7.42614	7.30503	5.94113	5.63771	6.72964	1.34092	0.000346697	0.00777322
5:43376645-43412391	-	ENSG00000151882	CCL28	ensembl_havana	protein_coding	C-C motif chemokine ligand 28 [Source:HGNC Symbol;Acc:HGNC:17700]	CCK1, MEC, SCYA28	CCL28	1.66802	1.16462	-0.490598	-1.36753	0.643512	2.13676	3.54633e-05	0.00211333
22:32507820-33058381	-	ENSG00000185666	SYN3	ensembl_havana	protein_coding	synapsin III [Source:HGNC Symbol;Acc:HGNC:11496]		SYN3	-0.558261	-0.780574	-2.04413	-1.89612	-1.19916	1.74081	0.000489423	0.0095197
1:203090654-203167405	+	ENSG00000163485	ADORA1	ensembl_havana	protein_coding	adenosine A1 receptor [Source:HGNC Symbol;Acc:HGNC:262]	RDC7	ADORA1	0.812661	-0.0475312	-1.26497	-1.03242	-0.180828	2.15618	0.000130643	0.00441586
5:141326210-141329357	+	ENSG00000272070		havana	lncRNA	novel transcript			0.818996	0.650213	-0.762327	-0.82686	0.130111	1.55594	0.00038601	0.00831703
8:32647202-32647390	+	ENSG00000286131		havana	protein_coding	novel protein			0.233002	0.0353354	-2.39937	-2.94056	-0.710832	3.15199	0.000178465	0.0052564
6:112107931-112254939	-	ENSG00000112769	LAMA4	ensembl_havana	protein_coding	laminin subunit alpha 4 [Source:HGNC Symbol;Acc:HGNC:6484]	LAMA3	LAMA4	8.25352	8.24678	7.03321	6.99768	7.72627	1.05398	6.85584e-05	0.00306819
6:112154765-112166476	+	ENSG00000237234		havana	lncRNA	novel transcript			4.54506	4.54241	3.34125	3.34247	4.03172	1.05084	0.00038851	0.00834305
2:222317242-222320208	-	ENSG00000288658		havana	protein_coding	novel protein, ortholog of Gm2102 (M. musculus)			3.00246	3.91317	0.293309	1.37948	2.69361	2.65248	0.000123886	0.00425705
2:222318275-222352989	+	ENSG00000237732	CT75	havana	transcribed_unprocessed_pseudogene	cancer/testis associated transcript 75 [Source:HGNC Symbol;Acc:HGNC:37174]		CT75	2.15825	3.0433	-0.365895	0.563838	1.85226	2.50919	3.91152e-05	0.00223114
6:108998482-108999125	+	ENSG00000271730		havana	lncRNA	novel transcript, antisense to SESN1			2.25338	1.85076	0.895138	0.391959	1.48943	1.23491	4.95269e-05	0.00255475
10:59246130-59363181	-	ENSG00000148541	FAM13C	ensembl_havana	protein_coding	family with sequence similarity 13 member C [Source:HGNC Symbol;Acc:HGNC:19371]	FAM13C1	FAM13C	0.979103	-0.637785	-1.35351	-1.94025	-0.338507	2.4647	0.000210962	0.00575569
9:137459952-137550402	-	ENSG00000130653	PNPLA7	ensembl_havana	protein_coding	patatin like phospholipase domain containing 7 [Source:HGNC Symbol;Acc:HGNC:24768]	C9orf111, FLJ31318, FLJ43070, FLJ44279, NTE-R1, NTEL1, RP11-48C7.2	PNPLA7	3.20044	2.99883	1.7976	1.52716	2.52458	1.27406	7.60848e-05	0.00323861
8:19404161-19758029	-	ENSG00000147408	CSGALNACT1	ensembl_havana	protein_coding	chondroitin sulfate N-acetylgalactosaminyltransferase 1 [Source:HGNC Symbol;Acc:HGNC:24290]	ChGn, CSGalNAcT-1, FLJ11264	CSGALNACT1	6.54564	6.70479	4.98639	5.15945	6.00223	1.41478	0.000100097	0.00378413
2:85561562-85582031	+	ENSG00000118640	VAMP8	ensembl_havana	protein_coding	vesicle associated membrane protein 8 [Source:HGNC Symbol;Acc:HGNC:12647]	EDB	VAMP8	0.510093	0.653192	-1.99456	-2.1203	-0.243849	2.82899	3.43818e-05	0.00210392
1:53114576-53118609	+	ENSG00000235563		havana	lncRNA	novel transcript			0.789999	0.155239	-1.29592	-1.98284	-0.230683	2.19211	2.54121e-05	0.00180961
2:74502595-74504678	+	ENSG00000257702	LBX2-AS1	havana	lncRNA	LBX2 antisense RNA 1 [Source:HGNC Symbol;Acc:HGNC:25136]			3.15555	2.88343	1.70251	1.50397	2.434	1.3273	6.56187e-05	0.00301407
11:124115404-124147721	+	ENSG00000110002	VWA5A	ensembl_havana	protein_coding	von Willebrand factor A domain containing 5A [Source:HGNC Symbol;Acc:HGNC:6658]	BCSC-1, LOH11CR2A	VWA5A	5.48889	5.34028	3.81278	3.52859	4.73757	1.54301	0.000278348	0.00684385
2:197804593-198572581	+	ENSG00000115896	PLCL1	ensembl_havana	protein_coding	phospholipase C like 1 (inactive) [Source:HGNC Symbol;Acc:HGNC:9063]	PLC-L, PLCE, PLCL, PPP1R127, PRIP	PLCL1	2.75797	2.61339	0.540433	0.451724	1.90333	2.11381	0.000350524	0.00783318
3:195147871-195152790	+	ENSG00000230266	XXYLT1-AS2	havana	lncRNA	XXYLT1 antisense RNA 2 [Source:HGNC Symbol;Acc:HGNC:41154]		XXYLT1-AS2	1.33708	2.07836	-1.5235	-0.643032	0.884042	3.03234	0.000200268	0.00558249
17:44899712-44905390	+	ENSG00000214447	FAM187A	ensembl_havana	protein_coding	family with sequence similarity 187 member A [Source:HGNC Symbol;Acc:HGNC:35153]		FAM187A	1.93444	1.6495	0.376171	-0.00794342	1.15768	1.46722	0.000211508	0.00576365
4:82483170-82562357	-	ENSG00000249242	TMEM150C	ensembl_havana	protein_coding	transmembrane protein 150C [Source:HGNC Symbol;Acc:HGNC:37263]	FLJ12993, TTN3	TMEM150C	3.66348	3.27589	2.10969	1.83238	2.86799	1.41412	7.9284e-05	0.00331207
8:142764334-142778224	-	ENSG00000284505	LYNX1-SLURP2	ensembl_havana	protein_coding	LYNX1-SLURP2 readthrough [Source:HGNC Symbol;Acc:HGNC:52291]		LYNX1-SLURP2	4.45298	4.1647	3.1145	2.79484	3.74859	1.18875	2.11933e-05	0.0016664
8:142771197-142777810	-	ENSG00000180155	LYNX1	ensembl_havana	protein_coding	Ly6/neurotoxin 1 [Source:HGNC Symbol;Acc:HGNC:29604]	SLURP2	LYNX1	7.02084	6.86635	5.71555	5.49227	6.37973	1.15021	3.84617e-05	0.00221619
9:72521608-72838297	+	ENSG00000165091	TMC1	ensembl_havana	protein_coding	transmembrane channel like 1 [Source:HGNC Symbol;Acc:HGNC:16513]	DFNA36, DFNB11, DFNB7	TMC1	0.316377	0.347581	-2.39774	-1.39619	-0.406167	3.26601	0.000247581	0.00636376
17:55719627-55732121	-	ENSG00000166292	TMEM100	ensembl_havana	protein_coding	transmembrane protein 100 [Source:HGNC Symbol;Acc:HGNC:25607]	FLJ10970, FLJ37856	TMEM100	2.70285	2.83212	0.884754	1.40592	2.13529	1.67312	5.62426e-05	0.00275674
18:73151241-73264480	-	ENSG00000263711	LINC02864	havana	lncRNA	long intergenic non-protein coding RNA 2864 [Source:HGNC Symbol;Acc:HGNC:54480]	RP11-169F17.1	LINC02864	-0.292771	-0.607074	-3.39578	-3.57344	-1.33722	5.57086	6.80294e-05	0.00306819
6:132743870-132763459	-	ENSG00000112303	VNN2	ensembl_havana	protein_coding	vanin 2 [Source:HGNC Symbol;Acc:HGNC:12706]	FOAP-4, GPI-80	VNN2	-0.619007	-0.368803	-3.39578	-2.94384	-1.31936	5.23573	0.000138274	0.00457778
6:160121815-160158718	+	ENSG00000175003	SLC22A1	ensembl_havana	protein_coding	solute carrier family 22 member 1 [Source:HGNC Symbol;Acc:HGNC:10963]	OCT1	SLC22A1	1.34112	2.02484	-1.99556	-2.18164	0.750029	3.67412	6.1141e-05	0.00292096
10:99782640-99852594	+	ENSG00000023839	ABCC2	ensembl_havana	protein_coding	ATP binding cassette subfamily C member 2 [Source:HGNC Symbol;Acc:HGNC:53]	CMOAT, cMRP, DJS, MRP2	ABCC2	2.40032	1.91306	0.789577	0.292146	1.52885	1.4893	9.01746e-05	0.00357619
19:11574660-11579008	-	ENSG00000102575	ACP5	ensembl_havana	protein_coding	acid phosphatase 5, tartrate resistant [Source:HGNC Symbol;Acc:HGNC:124]	HPAP, TRAP	ACP5	2.22262	1.82545	-1.2385	-1.58159	1.07669	3.5542	2.87088e-07	0.000138322
3:194496317-194501503	-	ENSG00000244675		havana	lncRNA	novel transcript, sense overlapping to ATP13A3			0.661528	0.76423	-1.85392	-1.19134	-0.0575615	2.76344	0.000301402	0.00713192
1:152106317-152115454	-	ENSG00000159450	TCHH	ensembl_havana	protein_coding	trichohyalin [Source:HGNC Symbol;Acc:HGNC:11791]	THH	TCHH	0.599731	0.321388	-2.39641	-2.38926	-0.39932	3.55775	1.95488e-05	0.00158101
16:67975663-67980549	-	ENSG00000141096	DPEP3	ensembl_havana	protein_coding	dipeptidase 3 [Source:HGNC Symbol;Acc:HGNC:23029]		DPEP3	-0.983023	-1.05368	-3.39687	-3.70946	-1.82181	4.81723	4.71697e-05	0.0024762
22:38818452-38844028	-	ENSG00000221890	NPTXR	ensembl_havana	protein_coding	neuronal pentraxin receptor [Source:HGNC Symbol;Acc:HGNC:7954]		NPTXR	3.1853	2.97767	1.75091	1.49846	2.48991	1.28456	0.000135822	0.00452972
7:102973522-102988856	+	ENSG00000230257	NFE4	havana	lncRNA	nuclear factor, erythroid 4 [Source:HGNC Symbol;Acc:HGNC:29902]	NF-E4	NFE4	-0.53984	-0.356658	-3.5338	-3.70946	-1.33341	6.80298	0.000323621	0.00747032
3:45001548-45036071	+	ENSG00000163815	CLEC3B	ensembl_havana	protein_coding	C-type lectin domain family 3 member B [Source:HGNC Symbol;Acc:HGNC:11891]	TN, TNA	CLEC3B	4.57902	4.48211	3.09609	2.85138	3.90805	1.31239	6.08288e-05	0.00292096
X:147981337-148026665	+	ENSG00000176988	FMR1NB	ensembl_havana	protein_coding	FMR1 neighbor [Source:HGNC Symbol;Acc:HGNC:26372]	CT37, FLJ25736, NY-SAR-35	FMR1NB	0.574828	0.721818	-3.5338	-3.57344	-0.348522	7.99863	0.00015561	0.00483117
2:54253178-54256229	-	ENSG00000178021	TSPYL6	ensembl_havana	protein_coding	TSPY like 6 [Source:HGNC Symbol;Acc:HGNC:14521]		TSPYL6	-0.786196	-1.35462	-3.5338	-3.70946	-1.8663	6.51187	0.000183786	0.0053563
22:25742144-26031045	+	ENSG00000133454	MYO18B	ensembl_havana	protein_coding	myosin XVIIIB [Source:HGNC Symbol;Acc:HGNC:18150]	BK125H2.1	MYO18B	-0.0464442	0.137748	-3.5338	-3.57011	-0.891233	7.34271	6.94117e-06	0.000903349
X:55075030-55078909	+	ENSG00000238269	PAGE2B	ensembl_havana	protein_coding	PAGE family member 2B [Source:HGNC Symbol;Acc:HGNC:31805]	CT16.5	PAGE2B	0.740768	0.668296	-3.5338	-3.70946	-0.295436	8.18549	3.53548e-05	0.00211333
X:141903894-141909374	+	ENSG00000155495	MAGEC1	ensembl_havana	protein_coding	MAGE family member C1 [Source:HGNC Symbol;Acc:HGNC:6812]	CT7, CT7.1, MAGE-C1, MGC39366	MAGEC1	1.16842	1.02556	-3.5338	-3.33515	0.0924452	8.63615	8.78482e-06	0.00102135
X:55089018-55092842	+	ENSG00000234068	PAGE2	ensembl_havana	protein_coding	PAGE family member 2 [Source:HGNC Symbol;Acc:HGNC:31804]	CT16.4, GAGEC2, MGC62094, PAGE-2	PAGE2	0.31632	0.304118	-3.5338	-3.70946	-0.665019	7.73484	0.000457605	0.00920291
2:208359714-208854503	+	ENSG00000144407	PTH2R	ensembl_havana	protein_coding	parathyroid hormone 2 receptor [Source:HGNC Symbol;Acc:HGNC:9609]	PTHR2	PTH2R	-0.468403	-0.686161	-3.5338	-3.70946	-1.4558	6.87475	0.000103573	0.0038539
4:79225694-79326061	-	ENSG00000156269	NAA11	ensembl_havana	protein_coding	N-alpha-acetyltransferase 11, NatA catalytic subunit [Source:HGNC Symbol;Acc:HGNC:28125]	ARD1B, ARD2, hARD2	NAA11	0.326963	0.10437	-3.5338	-3.70946	-0.754152	7.73145	0.000300221	0.00711886
X:151912495-151925171	+	ENSG00000147381	MAGEA4	ensembl_havana	protein_coding	MAGE family member A4 [Source:HGNC Symbol;Acc:HGNC:6802]	CT1.4, MAGE-41, MAGE-X2, MAGE4, MAGE4A, MAGE4B, MGC21336	MAGEA4	1.85584	1.88156	-3.5338	-3.70946	0.803645	9.31858	0.000143688	0.00465835
10:14372001-14377586	+	ENSG00000285671		havana	lncRNA	novel transcript			0.0614695	-0.304343	-3.5338	-3.70946	-1.04677	7.45782	5.70446e-05	0.00277801
X:43176994-43226598	+	ENSG00000224294	PINCR	havana	lncRNA	p53-induced noncoding RNA [Source:HGNC Symbol;Acc:HGNC:53590]		PINCR	-0.267739	-0.474698	-3.5338	-3.70946	-1.27482	7.11758	0.000154315	0.0048194
13:109269634-109278512	+	ENSG00000275216		havana	lncRNA	novel transcript			0.0775648	0.358494	-3.5338	-3.70946	-0.709566	7.50517	0.000103856	0.0038539
3:110888384-111071553	-	ENSG00000242242	NECTIN3-AS1	ensembl_havana	lncRNA	NECTIN3 antisense RNA 1 [Source:HGNC Symbol;Acc:HGNC:40813]	PVRL3-AS1		1.7443	2.01171	-0.994596	-0.950055	1.01906	2.79563	1.29263e-05	0.00128199
7:80369575-80679277	+	ENSG00000135218	CD36	ensembl_havana	protein_coding	CD36 molecule [Source:HGNC Symbol;Acc:HGNC:1663]	FAT, GP3B, GP4, GPIV, SCARB3	CD36	3.41759	3.42613	-0.56427	-0.62608	2.42504	3.97734	3.87202e-06	0.000664257
17:75721328-75757818	+	ENSG00000132470	ITGB4	ensembl_havana	protein_coding	integrin subunit beta 4 [Source:HGNC Symbol;Acc:HGNC:6158]	CD104	ITGB4	2.53201	2.4898	-1.60537	-1.52115	1.52559	4.35473	2.64019e-07	0.000138322
12:54455950-54473602	-	ENSG00000170627	GTSF1	ensembl_havana	protein_coding	gametocyte specific factor 1 [Source:HGNC Symbol;Acc:HGNC:26565]	Cue110, FAM112B, FLJ32942	GTSF1	-0.446669	-0.368723	-3.5338	-3.70946	-1.30379	6.90455	1.88456e-05	0.00154065
X:30215563-30220089	+	ENSG00000099399	MAGEB2	ensembl_havana	protein_coding	MAGE family member B2 [Source:HGNC Symbol;Acc:HGNC:6809]	CT3.2, DAM6, MAGE-XP-2, MGC26438	MAGEB2	1.35294	1.39694	-3.5338	-3.70946	0.340374	8.81255	0.000123735	0.00425705
8:142784882-142786539	-	ENSG00000167656	LY6D	ensembl_havana	protein_coding	lymphocyte antigen 6 family member D [Source:HGNC Symbol;Acc:HGNC:13348]	E48	LY6D	-0.292978	-0.0120889	-3.5338	-3.70946	-1.06668	7.07716	4.63202e-06	0.000717595
X:154651972-154653579	-	ENSG00000126890	CTAG2	ensembl_havana	protein_coding	cancer/testis antigen 2 [Source:HGNC Symbol;Acc:HGNC:2492]	CAMEL, CT6.2a, CT6.2b, ESO2, LAGE-1, LAGE-1a, LAGE-1b, LAGE1, MGC138724, MGC3803	CTAG2	-1.36947	-1.0348	-3.5338	-3.70946	-1.98386	5.80922	0.000481421	0.00945514
2:229357629-229714555	-	ENSG00000187957	DNER	ensembl_havana	protein_coding	delta/notch like EGF repeat containing [Source:HGNC Symbol;Acc:HGNC:24456]	bet, UNQ26	DNER	2.65597	2.84684	-1.20806	-0.0620487	1.79894	3.94121	5.88295e-06	0.00082745
1:21217247-21345572	-	ENSG00000117298	ECE1	ensembl_havana	protein_coding	endothelin converting enzyme 1 [Source:HGNC Symbol;Acc:HGNC:3146]	ECE	ECE1	8.0158	8.13869	6.83727	7.04419	7.58672	1.01015	3.20374e-07	0.000142253
1:26863149-26864456	+	ENSG00000175793	SFN	ensembl_havana	protein_coding	stratifin [Source:HGNC Symbol;Acc:HGNC:10773]	YWHAS	SFN	0.0257936	0.167425	-3.15464	-3.33515	-0.815081	4.75797	2.48466e-07	0.000138322
4:123539026-123962698	+	ENSG00000249464	LINC01091	havana	lncRNA	long intergenic non-protein coding RNA 1091 [Source:HGNC Symbol;Acc:HGNC:27721]		LINC01091	0.588013	0.352397	-1.64552	-1.51969	-0.264193	2.40168	2.73465e-06	0.00055101
4:137751029-137755300	+	ENSG00000287441		havana_tagene	lncRNA	novel transcript			-0.49773	-0.627374	-3.5338	-3.70946	-1.44861	6.85157	7.15004e-05	0.00312537
16:46469341-46569097	-	ENSG00000261239	ANKRD26P1	ensembl_havana	transcribed_unprocessed_pseudogene	ankyrin repeat domain 26 pseudogene 1 [Source:HGNC Symbol;Acc:HGNC:32955]	FLJ43980		0.355593	0.100061	-3.39557	-3.70946	-0.724538	6.29633	2.74957e-06	0.00055101
X:66595637-66639298	-	ENSG00000131080	EDA2R	ensembl_havana	protein_coding	ectodysplasin A2 receptor [Source:HGNC Symbol;Acc:HGNC:17756]	EDA-A2R, EDAA2R, TNFRSF27, XEDAR	EDA2R	5.46162	5.04648	3.82357	3.23094	4.59765	1.4771	8.28505e-09	2.60696e-05
3:16586792-16670306	-	ENSG00000092345	DAZL	ensembl_havana	protein_coding	deleted in azoospermia like [Source:HGNC Symbol;Acc:HGNC:2685]	DAZH, DAZL1, DAZLA, MGC26406, SPGYLA	DAZL	2.21154	2.30245	-3.15378	-3.11853	1.20186	7.0248	8.39146e-07	0.000263923
6:112347330-112351294	+	ENSG00000251258	RFPL4B	ensembl_havana	protein_coding	ret finger protein like 4B [Source:HGNC Symbol;Acc:HGNC:33264]	RNF211	RFPL4B	2.18011	2.9077	-3.04639	-2.13483	1.562	6.64231	2.85621e-06	0.000557576
6:112236806-112350094	+	ENSG00000281613		havana	protein_coding	novel ret finger protein-like 4B			1.2419	1.77333	-3.15378	-3.03147	0.530811	6.04573	2.2932e-06	0.000517656
5:43511058-43521811	+	ENSG00000248554	C5orf34-AS1	havana	lncRNA	C5orf34 antisense RNA 1 [Source:HGNC Symbol;Acc:HGNC:41061]			-0.0609814	-0.670287	-2.94932	-2.45619	-1.12392	4.02098	2.48033e-05	0.00177744
9:137224635-137226315	+	ENSG00000197191	CYSRT1	ensembl_havana	protein_coding	cysteine rich tail 1 [Source:HGNC Symbol;Acc:HGNC:30529]	C9orf169, MGC59937	CYSRT1	1.00937	0.425883	-0.945483	-1.43166	0.0294104	1.9707	4.31192e-05	0.00236998
17:76545668-76557683	-	ENSG00000267546		havana	lncRNA	novel transcript, antisense to PRCD			1.54589	1.04566	-0.922445	-1.07887	0.509071	2.48511	7.75539e-05	0.00328263
4:41981756-41986465	+	ENSG00000182308	DCAF4L1	ensembl_havana	protein_coding	DDB1 and CUL4 associated factor 4 like 1 [Source:HGNC Symbol;Acc:HGNC:27723]	WDR21B	DCAF4L1	2.5661	2.54046	-2.53115	-2.87085	1.50029	5.817	1.73213e-06	0.000421765
19:52429148-52452315	+	ENSG00000198633	ZNF534	ensembl_havana	protein_coding	zinc finger protein 534 [Source:HGNC Symbol;Acc:HGNC:26337]	FLJ25344, KRBO3	ZNF534	-0.372825	-0.605584	-3.04684	-2.64811	-1.26875	3.96578	0.000110237	0.00398135
9:6532467-6645729	-	ENSG00000178445	GLDC	ensembl_havana	protein_coding	glycine decarboxylase [Source:HGNC Symbol;Acc:HGNC:4313]	GCSP, NKH	GLDC	0.708726	0.531907	-1.89795	-1.63899	-0.173207	2.89009	3.00063e-05	0.00198682
3:125082636-125212864	-	ENSG00000221955	SLC12A8	ensembl_havana	protein_coding	solute carrier family 12 member 8 [Source:HGNC Symbol;Acc:HGNC:15595]	CCC9	SLC12A8	5.2701	4.88874	2.57379	1.86777	4.20918	2.52748	3.22884e-06	0.000606113
14:94104836-94116698	+	ENSG00000165949	IFI27	ensembl_havana	protein_coding	interferon alpha inducible protein 27 [Source:HGNC Symbol;Acc:HGNC:5397]	FAM14D, ISG12, P27	IFI27	6.34924	6.30407	1.25334	1.11177	5.27873	4.97624	2.46199e-07	0.000138322
2:150552532-150572221	-	ENSG00000236049	LINC01920	havana	lncRNA	long intergenic non-protein coding RNA 1920 [Source:HGNC Symbol;Acc:HGNC:52738]		LINC01920	-0.430686	-0.0841047	-2.94786	-2.58547	-1.05126	3.61961	0.000218492	0.0058893
2:11482341-11642788	+	ENSG00000196208	GREB1	ensembl_havana	protein_coding	growth regulating estrogen receptor binding 1 [Source:HGNC Symbol;Acc:HGNC:24885]	KIAA0575	GREB1	0.320537	0.173087	-2.26877	-2.29074	-0.576629	3.04208	0.00016194	0.0049703
10:113751262-113783429	+	ENSG00000148735	PLEKHS1	ensembl_havana	protein_coding	pleckstrin homology domain containing S1 [Source:HGNC Symbol;Acc:HGNC:26285]	bA211N11.2, C10orf81, FLJ23537	PLEKHS1	1.98758	2.29341	-1.5981	-0.870565	1.20814	3.79205	1.67542e-05	0.00145363
11:122838500-122872643	+	ENSG00000109943	CRTAM	ensembl_havana	protein_coding	cytotoxic and regulatory T cell molecule [Source:HGNC Symbol;Acc:HGNC:24313]	CD355	CRTAM	2.10297	1.33661	-1.67711	-2.45389	0.796103	4.02615	6.19096e-06	0.00084427
16:63314264-63618046	-	ENSG00000260658		havana	lncRNA	novel transcript			-0.640048	-1.43368	-3.26934	-2.34024	-1.64237	4.49433	0.000104238	0.00385696
14:32329298-32837684	+	ENSG00000151320	AKAP6	ensembl_havana	protein_coding	A-kinase anchoring protein 6 [Source:HGNC Symbol;Acc:HGNC:376]	ADAP6, AKAP100, KIAA0311, mAKAP, PRKA6	AKAP6	3.30156	2.62581	0.139215	-0.806323	2.05454	3.07672	1.62156e-05	0.00144036
1:1055033-1056116	+	ENSG00000242590		havana	lncRNA	novel transcript			4.29748	4.27238	2.80828	2.89086	3.70593	1.33272	2.11628e-05	0.0016664
1:25616791-25786206	+	ENSG00000117643	MAN1C1	ensembl_havana	protein_coding	mannosidase alpha class 1C member 1 [Source:HGNC Symbol;Acc:HGNC:19080]	HMIC	MAN1C1	6.48372	6.27542	5.2158	4.88376	5.83074	1.11246	3.23208e-05	0.00203307
8:32927913-33045445	+	ENSG00000247134		havana	lncRNA	novel transcript			0.0725565	-0.134376	-2.76703	-3.12712	-0.893282	3.7238	2.41803e-05	0.00175612
1:1020120-1056118	+	ENSG00000188157	AGRN	ensembl_havana	protein_coding	agrin [Source:HGNC Symbol;Acc:HGNC:329]	AGRIN	AGRN	7.36472	7.3502	5.80456	5.92396	6.76339	1.38116	1.99888e-05	0.00161084
3:150039214-150213726	+	ENSG00000243944		havana	lncRNA	novel transcript, antisense to PFN2			-1.85167	-1.93038	-3.39558	-3.70946	-2.51401	3.69862	0.000475401	0.00939395
9:33441156-33447596	-	ENSG00000165272	AQP3	ensembl_havana	protein_coding	aquaporin 3 (Gill blood group) [Source:HGNC Symbol;Acc:HGNC:636]	GIL	AQP3	3.84408	3.47914	1.95746	1.76789	2.98526	1.75469	4.32146e-06	0.000702136
6:48069213-48111078	-	ENSG00000286811		havana_tagene	lncRNA	novel transcript			2.0384	1.60574	-0.275256	-0.44423	1.07036	2.28156	7.61744e-07	0.000246836
6:32948613-32969094	-	ENSG00000204257	HLA-DMA	ensembl_havana	protein_coding	major histocompatibility complex, class II, DM alpha [Source:HGNC Symbol;Acc:HGNC:4934]	D6S222E, RING6	HLA-DMA	2.40701	2.41519	1.21296	1.19607	1.89825	1.06605	9.22581e-06	0.00103425
11:61348754-61362283	-	ENSG00000162144	CYB561A3	ensembl_havana	protein_coding	cytochrome b561 family member A3 [Source:HGNC Symbol;Acc:HGNC:23014]	CYBASC3	CYB561A3	6.51136	6.72628	5.29698	5.6262	6.1253	1.05577	3.26544e-06	0.000606113
11:61352244-61354477	+	ENSG00000279246		havana	TEC	novel transcript			4.27994	4.59707	3.07209	3.59676	3.97405	1.04727	5.77481e-06	0.000822726
14:55781132-55796731	-	ENSG00000258791	LINC00520	havana	lncRNA	long intergenic non-protein coding RNA 520 [Source:HGNC Symbol;Acc:HGNC:19843]	C14orf34, LASSIE	LINC00520	-0.873938	-0.871093	-3.155	-3.44936	-1.66204	3.74917	7.10987e-05	0.00312537
18:63476958-63505085	+	ENSG00000206075	SERPINB5	ensembl_havana	protein_coding	serpin family B member 5 [Source:HGNC Symbol;Acc:HGNC:8949]	maspin, PI5	SERPINB5	0.64306	0.311135	-3.26934	-3.44267	-0.482545	5.8918	1.51782e-06	0.000395069
19:18374731-18389176	+	ENSG00000130513	GDF15	ensembl_havana	protein_coding	growth differentiation factor 15 [Source:HGNC Symbol;Acc:HGNC:30142]	MIC-1, MIC1, NAG-1, PDF, PLAB, PTGFB	GDF15	5.42977	5.17384	2.09761	1.36432	4.34762	3.17203	8.00667e-06	0.000965996
19:9466355-9498616	-	ENSG00000198028	ZNF560	ensembl_havana	protein_coding	zinc finger protein 560 [Source:HGNC Symbol;Acc:HGNC:26484]	FLJ31986	ZNF560	1.44866	1.09666	-1.02217	-1.01473	0.488875	2.5154	0.000142265	0.00464208
4:176213673-176277571	-	ENSG00000164122	ASB5	ensembl_havana	protein_coding	ankyrin repeat and SOCS box containing 5 [Source:HGNC Symbol;Acc:HGNC:17180]		ASB5	2.98169	2.92211	-1.29178	-0.960873	1.96601	4.43298	7.55496e-05	0.00323364
9:12685439-12710285	+	ENSG00000107165	TYRP1	ensembl_havana	protein_coding	tyrosinase related protein 1 [Source:HGNC Symbol;Acc:HGNC:12450]	b-PROTEIN, CAS2, CATB, GP75, OCA3, TRP, TYRP	TYRP1	-0.988406	-0.816961	-2.94967	-3.57206	-1.67236	2.97836	0.000310217	0.00727966
1:210328252-210676296	+	ENSG00000054392	HHAT	ensembl_havana	protein_coding	hedgehog acyltransferase [Source:HGNC Symbol;Acc:HGNC:18270]	FLJ10724, GUP2, MART-2, MART2, rasp, sit, ski, Skn	HHAT	3.31376	3.08958	1.89282	1.88811	2.66137	1.25802	1.56984e-05	0.00142768
16:66961245-66975149	+	ENSG00000172828	CES3	ensembl_havana	protein_coding	carboxylesterase 3 [Source:HGNC Symbol;Acc:HGNC:1865]	ES31, FLJ21736	CES3	-0.517615	-1.22292	-3.051	-3.44267	-1.62172	3.78846	0.000267377	0.00667521
1:228456979-228457873	-	ENSG00000181218	H2AW	ensembl_havana	protein_coding	H2A.W histone [Source:HGNC Symbol;Acc:HGNC:20507]	HIST3H2A, MGC3165	H2AW	1.54314	1.33379	-0.0754767	-0.0539562	0.841975	1.52668	5.12327e-06	0.00076832
4:6693878-6697170	+	ENSG00000163993	S100P	ensembl_havana	protein_coding	S100 calcium binding protein P [Source:HGNC Symbol;Acc:HGNC:10504]		S100P	-0.220944	-0.359431	-3.0494	-2.69891	-1.09972	4.13534	2.24632e-05	0.00171272
1:2425980-2505532	+	ENSG00000149527	PLCH2	ensembl_havana	protein_coding	phospholipase C eta 2 [Source:HGNC Symbol;Acc:HGNC:29037]	KIAA0450, PLC-eta2, PLCeta2, PLCL4, RP3-395M20.1	PLCH2	1.17095	0.835208	-1.46976	-1.10505	0.236969	2.76409	8.7753e-07	0.000268536
15:74179466-74212267	-	ENSG00000137868	STRA6	ensembl_havana	protein_coding	signaling receptor and transporter of retinol STRA6 [Source:HGNC Symbol;Acc:HGNC:30650]	FLJ12541	STRA6	2.16924	2.34755	-2.15763	-1.28085	1.28436	4.77021	3.59053e-06	0.000645297
16:66921679-66925536	-	ENSG00000166592	RRAD	ensembl_havana	protein_coding	RRAD, Ras related glycolysis inhibitor and calcium channel regulator [Source:HGNC Symbol;Acc:HGNC:10446]	RAD, REM3	RRAD	3.68944	4.86605	1.28226	2.99541	3.67305	2.26893	1.16877e-05	0.00120418
19:44905791-44909393	+	ENSG00000130203	APOE	ensembl_havana	protein_coding	apolipoprotein E [Source:HGNC Symbol;Acc:HGNC:613]	AD2	APOE	0.794343	0.658717	-1.18619	-1.27508	0.0244519	2.02705	0.000171572	0.00512565
5:151020438-151028992	+	ENSG00000211445	GPX3	ensembl_havana	protein_coding	glutathione peroxidase 3 [Source:HGNC Symbol;Acc:HGNC:4555]		GPX3	6.0812	6.1379	3.39249	3.71441	5.27576	2.51649	0.00010064	0.00379199
2:101962056-101987167	+	ENSG00000281162	LINC01127	havana	lncRNA	long intergenic non-protein coding RNA 1127 [Source:HGNC Symbol;Acc:HGNC:49292]			-1.64434	-1.59728	-3.5338	-3.57344	-2.30729	5.48449	0.000216657	0.00586327
11:18266260-18269977	+	ENSG00000173432	SAA1	ensembl_havana	protein_coding	serum amyloid A1 [Source:HGNC Symbol;Acc:HGNC:10513]	PIG4, SAA, TP53I4	SAA1	0.236728	1.3313	-3.5338	-3.22008	-0.0819771	7.66552	0.000399097	0.0084542
22:20774113-20787720	+	ENSG00000099937	SERPIND1	ensembl_havana	protein_coding	serpin family D member 1 [Source:HGNC Symbol;Acc:HGNC:4838]	D22S673, HC-II, HC2, HCF2, HLS2	SERPIND1	0.568172	0.776899	-2.85586	-3.3338	-0.278535	4.45388	8e-06	0.000965996
11:64823052-64844653	-	ENSG00000171219	CDC42BPG	ensembl_havana	protein_coding	CDC42 binding protein kinase gamma [Source:HGNC Symbol;Acc:HGNC:29829]	DMPK2, HSMDPKIN, kappa-200, MRCKgamma	CDC42BPG	0.54532	0.434984	-0.877596	-0.762701	-0.0458527	1.40605	2.33535e-05	0.00175
2:111491272-111570974	+	ENSG00000240350	SOCAR	havana	lncRNA	serous ovarian cancer associated RNA [Source:HGNC Symbol;Acc:HGNC:54421]			1.06206	0.513	-1.84994	-1.80207	-0.0403414	3.1775	4.06586e-05	0.00229762
9:19409009-19452505	+	ENSG00000177076	ACER2	ensembl_havana	protein_coding	alkaline ceramidase 2 [Source:HGNC Symbol;Acc:HGNC:23675]	ALKCDase2, ASAH3L, FLJ41587	ACER2	0.913013	0.0459275	-0.661762	-1.2803	-0.0576588	1.53789	0.000151583	0.00478084
5:61201304-61304811	-	ENSG00000249279	LINC02057	havana	lncRNA	long intergenic non-protein coding RNA 2057 [Source:HGNC Symbol;Acc:HGNC:52900]		LINC02057	-0.898065	-0.885187	-3.0492	-3.70946	-1.68214	3.35421	0.000121944	0.0042353
1:149785659-149793020	-	ENSG00000233030		havana	lncRNA	novel transcript, antisense to FCGR1A			-0.180659	-0.663817	-2.21254	-1.79707	-1.0173	2.41586	0.000110867	0.00398665
6:125268087-125274828	+	ENSG00000286299		havana_tagene	lncRNA	novel transcript, antisense to HDDC2			0.14963	-0.175767	-2.15676	-1.44881	-0.662318	2.67119	3.61019e-05	0.00213453
1:171090901-171117819	+	ENSG00000007933	FMO3	ensembl_havana	protein_coding	flavin containing dimethylaniline monoxygenase 3 [Source:HGNC Symbol;Acc:HGNC:3771]	FMOII	FMO3	2.10141	1.69803	-0.8382	-1.19958	1.04328	2.96709	1.78541e-05	0.00148642
7:106774955-106838480	+	ENSG00000228742	LINC02577	havana	lncRNA	long intergenic non-protein coding RNA 2577 [Source:HGNC Symbol;Acc:HGNC:53749]		LINC02577	0.0300801	-0.409443	-2.77123	-3.57006	-1.03237	3.68754	3.65872e-05	0.0021576
1:109113679-109206781	+	ENSG00000116299	ELAPOR1	ensembl_havana	protein_coding	endosome-lysosome associated apoptosis and autophagy regulator 1 [Source:HGNC Symbol;Acc:HGNC:29618]	EIG121, KIAA1324, maba1	ELAPOR1	2.7294	2.53124	1.28698	1.05045	2.04555	1.298	4.19515e-05	0.00234566
12:1500525-1504424	+	ENSG00000249628	LINC00942	havana	lncRNA	long intergenic non-protein coding RNA 942 [Source:HGNC Symbol;Acc:HGNC:48636]		LINC00942	3.46903	3.06495	-0.720493	-1.63823	2.27373	4.18606	5.12368e-07	0.000194277
X:40834485-40836005	+	ENSG00000238222	MKRN4P	havana	processed_pseudogene	makorin ring finger protein 4, pseudogene [Source:HGNC Symbol;Acc:HGNC:7115]	MKRN4, MKRNP5, RNF64, ZNF-Xp, ZNF127L1		-1.2517	-1.22883	-3.27118	-3.12807	-1.94177	3.77882	0.000426897	0.00884454
17:78971238-78979947	-	ENSG00000108679	LGALS3BP	ensembl_havana	protein_coding	galectin 3 binding protein [Source:HGNC Symbol;Acc:HGNC:6564]	90K, BTBD17B, CyCAP, gp90, M2BP, MAC-2-BP, TANGO10B	LGALS3BP	8.11963	8.02484	6.79308	6.69673	7.52414	1.15742	2.82081e-07	0.000138322
9:136975092-136981742	+	ENSG00000107317	PTGDS	ensembl_havana	protein_coding	prostaglandin D2 synthase [Source:HGNC Symbol;Acc:HGNC:9592]	L-PGDS, PGDS	PTGDS	7.3073	7.19742	5.91164	5.8214	6.69077	1.23997	1.42986e-05	0.00134914
9:136977518-136985435	+	ENSG00000284341		havana	protein_coding	novel transcript			7.29833	7.19071	5.90724	5.81546	6.68374	1.2353	1.59955e-05	0.00144036
11:114391443-114400511	-	ENSG00000180425	C11orf71	ensembl_havana	protein_coding	chromosome 11 open reading frame 71 [Source:HGNC Symbol;Acc:HGNC:25937]	FLJ20010	C11orf71	1.70844	1.56077	0.291443	0.15611	1.05566	1.31468	7.7105e-06	0.000945794
1:27342020-27353937	+	ENSG00000142765	SYTL1	ensembl_havana	protein_coding	synaptotagmin like 1 [Source:HGNC Symbol;Acc:HGNC:15584]	exophilin-7, FLJ14996, JFC1, SLP1	SYTL1	-0.111414	-0.24266	-2.33032	-2.79185	-0.967899	2.67108	0.000107979	0.0039375
8:94950037-94951396	+	ENSG00000253878		havana	lncRNA	novel transcript			0.862466	0.556918	-1.49751	-1.14858	-0.0134762	2.49153	6.05999e-06	0.000840885
4:86886472-86936178	-	ENSG00000285458		havana	protein_coding	novel protein			1.07412	0.68134	-0.36941	-0.388559	0.356553	1.39236	0.000339096	0.00771742
4:76011184-76112802	+	ENSG00000156219	ART3	ensembl_havana	protein_coding	ADP-ribosyltransferase 3 (inactive) [Source:HGNC Symbol;Acc:HGNC:725]	ARTC3	ART3	-0.635675	-0.288763	-3.39558	-3.33167	-1.32432	5.18969	0.000222614	0.00596579
19:18434388-18438167	-	ENSG00000105655	ISYNA1	ensembl_havana	protein_coding	inositol-3-phosphate synthase 1 [Source:HGNC Symbol;Acc:HGNC:29821]	Ino1, INOS, IPS	ISYNA1	5.18738	4.93379	3.42923	3.1507	4.37882	1.59721	0.000380437	0.00825191
8:29815004-29854543	-	ENSG00000248964		havana	lncRNA	novel transcript		LOC101929470	-1.57567	-2.01303	-3.27083	-3.70946	-2.41244	3.38285	0.000452483	0.00916501
14:73237497-73274640	+	ENSG00000100767	PAPLN	ensembl_havana	protein_coding	papilin, proteoglycan like sulfated glycoprotein [Source:HGNC Symbol;Acc:HGNC:19262]	MGC50452	PAPLN	1.40749	1.64884	0.218364	-0.442364	0.915936	1.08785	0.000500233	0.00962427
1:6412418-6424670	-	ENSG00000069812	HES2	ensembl_havana	protein_coding	hes family bHLH transcription factor 2 [Source:HGNC Symbol;Acc:HGNC:16005]	bHLHb40	HES2	-0.448047	-0.684372	-3.15444	-3.12503	-1.37628	4.25331	5.51831e-05	0.00272843
6:26195595-26199293	-	ENSG00000282988		havana	protein_coding	novel protein			1.08874	0.513051	-0.852346	-1.26481	0.136809	1.95809	4.45246e-05	0.00240771
1:171635417-171652688	-	ENSG00000034971	MYOC	ensembl_havana	protein_coding	myocilin [Source:HGNC Symbol;Acc:HGNC:7610]	GLC1A, JOAG1, TIGR	MYOC	-0.790109	-1.15074	-3.5338	-3.44465	-1.75415	6.54143	1.88047e-05	0.00154065
1:16645622-16650289	+	ENSG00000186301	MST1P2	havana	unprocessed_pseudogene	macrophage stimulating 1 pseudogene 2 [Source:HGNC Symbol;Acc:HGNC:7383]	MSPL-2, MSPL2, MSTP2		1.34345	0.881469	-0.0463532	-0.381165	0.58269	1.30748	2.10617e-05	0.0016664
2:233059967-233207903	+	ENSG00000168918	INPP5D	ensembl_havana	protein_coding	inositol polyphosphate-5-phosphatase D [Source:HGNC Symbol;Acc:HGNC:6079]	hp51CN, SHIP, SHIP1	INPP5D	-0.920824	-0.55637	-3.27139	-3.21869	-1.52218	4.17144	4.7144e-05	0.0024762
17:64319415-64413776	-	ENSG00000261371	PECAM1	ensembl_havana	protein_coding	platelet and endothelial cell adhesion molecule 1 [Source:HGNC Symbol;Acc:HGNC:8823]	CD31	PECAM1	1.90129	1.85518	-1.77073	-2.39398	0.911951	3.94476	2.41498e-06	0.000535168
1:15326680-15343876	-	ENSG00000233485	FHAD1-AS1	havana	lncRNA	FHAD1 antisense RNA 1 [Source:HGNC Symbol;Acc:HGNC:41241]		FHAD1-AS1	0.0203429	-0.151041	-2.76938	-2.37861	-0.855413	3.67666	4.33891e-05	0.00237905
11:124883691-124898500	-	ENSG00000154133	ROBO4	ensembl_havana	protein_coding	roundabout guidance receptor 4 [Source:HGNC Symbol;Acc:HGNC:17985]	ECSM4, FLJ20798, MRB	ROBO4	2.31254	2.49835	-0.857901	-0.426979	1.53642	3.22266	2.61476e-06	0.00055101
7:94022833-94066661	+	ENSG00000236453		havana	lncRNA	novel transcript			-0.664837	-0.232118	-2.85734	-1.45714	-1.02835	3.11676	2.37512e-05	0.00175194
11:124891304-124892126	+	ENSG00000254943		havana	lncRNA	novel transcript, antisense to ROBO4			-0.727544	-0.390952	-3.26975	-2.27533	-1.26933	4.411	5.77671e-06	0.000822726
3:54632122-54639857	-	ENSG00000265992	ESRG	havana	lncRNA	embryonic stem cell related [Source:HGNC Symbol;Acc:HGNC:39079]	HESRG	ESRG	1.74575	1.58776	-3.04639	-3.57206	0.645827	6.20777	6.38402e-08	7.4418e-05
4:128292751-128519398	+	ENSG00000251432	LINC02615	havana	lncRNA	long intergenic non-protein coding RNA 2615 [Source:HGNC Symbol;Acc:HGNC:53402]		LINC02615	0.775399	0.28161	-1.3927	-1.37399	-0.147444	2.2896	5.3462e-06	0.000781062
11:74454841-74467729	-	ENSG00000175538	KCNE3	ensembl_havana	protein_coding	potassium voltage-gated channel subfamily E regulatory subunit 3 [Source:HGNC Symbol;Acc:HGNC:6243]	HOKPP, MiRP2	KCNE3	1.3654	0.21574	-0.493874	-1.56229	0.216122	1.83763	0.000109274	0.00396526
5:138868921-138875368	-	ENSG00000146006	LRRTM2	ensembl_havana	protein_coding	leucine rich repeat transmembrane neuronal 2 [Source:HGNC Symbol;Acc:HGNC:19409]	KIAA0416	LRRTM2	1.50376	0.90755	-1.11987	-1.85766	0.399075	2.72538	1.77051e-05	0.00148494
16:67184379-67190185	-	ENSG00000179044	EXOC3L1	ensembl_havana	protein_coding	exocyst complex component 3 like 1 [Source:HGNC Symbol;Acc:HGNC:27540]	EXOC3L, FLJ35539, FLJ35587	EXOC3L1	0.591168	0.41595	-0.990381	-0.889916	-0.076448	1.60697	0.000214504	0.00582428
8:66126896-66175485	+	ENSG00000147573	TRIM55	ensembl_havana	protein_coding	tripartite motif containing 55 [Source:HGNC Symbol;Acc:HGNC:14215]	MURF-2, RNF29	TRIM55	-1.25566	-1.03616	-3.39557	-3.57006	-1.9022	4.50322	0.000218764	0.0058893
8:124044395-124171522	-	ENSG00000253868	FER1L6-AS2	havana	lncRNA	FER1L6 antisense RNA 2 [Source:HGNC Symbol;Acc:HGNC:26534]	C8orf78, FLJ32770	FER1L6-AS2	3.09505	2.91235	1.29625	0.732942	2.29262	1.68007	1.72266e-06	0.000421765
10:87859158-87863533	-	ENSG00000227268	KLLN	ensembl_havana	protein_coding	killin, p53 regulated DNA replication inhibitor [Source:HGNC Symbol;Acc:HGNC:37212]	killin	KLLN	2.50544	2.07802	0.942783	0.985724	1.75271	1.44051	8.64354e-05	0.00350148
2:43027823-43040662	-	ENSG00000231826	LINC01819	havana	lncRNA	long intergenic non-protein coding RNA 1819 [Source:HGNC Symbol;Acc:HGNC:52624]		LINC01819	-1.22444	-1.74089	-3.39558	-3.70946	-2.18859	4.53547	2.47705e-05	0.00177744
X:13266048-13303452	-	ENSG00000235385	LINC02154	havana	lncRNA	long intergenic non-protein coding RNA 2154 [Source:HGNC Symbol;Acc:HGNC:53015]	GS1-600G8.5	LINC02154	1.68089	1.28472	-1.81064	-2.32419	0.568661	3.78835	2.46663e-08	4.31583e-05
5:27217714-27496994	+	ENSG00000250337	PURPL	havana	lncRNA	p53 upregulated regulator of p53 levels [Source:HGNC Symbol;Acc:HGNC:48995]	LINC01021, LOC643401, RP11-46C20.1	PURPL	3.22655	2.77461	-2.53595	-2.27969	1.97097	6.49187	1.03611e-08	2.60696e-05
17:34356480-34358610	+	ENSG00000181374	CCL13	ensembl_havana	protein_coding	C-C motif chemokine ligand 13 [Source:HGNC Symbol;Acc:HGNC:10611]	CKb10, MCP-4, MGC17134, NCC-1, SCYA13, SCYL1	CCL13	0.89836	1.36722	-3.39744	-2.06653	0.207811	6.88376	2.23801e-08	4.31583e-05
19:35904401-35908295	-	ENSG00000011600	TYROBP	ensembl_havana	protein_coding	transmembrane immune signaling adaptor TYROBP [Source:HGNC Symbol;Acc:HGNC:12449]	DAP12, KARAP, PLO-SL, PLOSL	TYROBP	1.25697	1.07911	-3.5338	-3.70946	0.157836	8.7383	6.57257e-08	7.4418e-05
11:26667020-26723427	-	ENSG00000148942	SLC5A12	ensembl_havana	protein_coding	solute carrier family 5 member 12 [Source:HGNC Symbol;Acc:HGNC:28750]	MGC52019, SMCT2	SLC5A12	0.102729	-0.206012	-3.5338	-3.02939	-0.944021	7.51818	2.62158e-07	0.000138322
5:141350109-141350662	-	ENSG00000280026		havana	lncRNA	novel transcript, antisense to PCDHGB1			0.0448965	-0.0365442	-1.18321	-0.989606	-0.456095	1.24281	3.49557e-05	0.00210515
8:123851987-124120061	+	ENSG00000214814	FER1L6	havana	protein_coding	fer-1 like family member 6 [Source:HGNC Symbol;Acc:HGNC:28065]	C8ORFK23	FER1L6	6.14899	5.87316	4.28343	3.9113	5.31356	1.72393	8.80856e-08	8.57333e-05
11:61258286-61295316	-	ENSG00000167992	VWCE	ensembl_havana	protein_coding	von Willebrand factor C and EGF domains [Source:HGNC Symbol;Acc:HGNC:26487]	FLJ32009, URG11, VWC1	VWCE	4.82657	4.57553	2.95496	2.86857	4.02758	1.73535	1.30069e-09	7.36351e-06
12:26971579-27014434	-	ENSG00000064115	TM7SF3	ensembl_havana	protein_coding	transmembrane 7 superfamily member 3 [Source:HGNC Symbol;Acc:HGNC:23049]		TM7SF3	6.35611	6.2593	5.19581	5.08151	5.80516	1.00228	9.64067e-09	2.60696e-05
4:127781821-127840733	+	ENSG00000164070	HSPA4L	ensembl_havana	protein_coding	heat shock protein family A (Hsp70) member 4 like [Source:HGNC Symbol;Acc:HGNC:17041]	APG-1, HSPH3, Osp94	HSPA4L	4.74481	4.81814	3.08226	3.28261	4.15255	1.50755	6.58232e-12	1.49057e-07
12:12891559-12917937	+	ENSG00000013588	GPRC5A	ensembl_havana	protein_coding	G protein-coupled receptor class C group 5 member A [Source:HGNC Symbol;Acc:HGNC:9836]	PEIG-1, RAI3, RAIG1, TIG1	GPRC5A	1.97928	1.86848	-0.45828	-0.290882	1.14177	2.41569	8.64736e-08	8.57333e-05
19:43460787-43465608	-	ENSG00000124466	LYPD3	ensembl_havana	protein_coding	LY6/PLAUR domain containing 3 [Source:HGNC Symbol;Acc:HGNC:24880]	C4.4A	LYPD3	5.06989	5.15569	2.17976	1.7588	4.20745	2.74803	4.05564e-10	4.592e-06
1:161070998-161089558	-	ENSG00000143217	NECTIN4	ensembl_havana	protein_coding	nectin cell adhesion molecule 4 [Source:HGNC Symbol;Acc:HGNC:19688]	LNIR, nectin-4, PRR4, PVRL4	NECTIN4	0.998976	0.279522	-2.94556	-3.33172	-0.283117	5.14875	9.89181e-07	0.000287802
1:40300489-40317813	-	ENSG00000049089	COL9A2	ensembl_havana	protein_coding	collagen type IX alpha 2 chain [Source:HGNC Symbol;Acc:HGNC:2218]	EDM2, MED	COL9A2	1.77027	1.59583	-0.00556188	0.0293533	1.03788	1.70115	1.76567e-07	0.000128979
8:143017982-143023832	+	ENSG00000160932	LY6E	ensembl_havana	protein_coding	lymphocyte antigen 6 family member E [Source:HGNC Symbol;Acc:HGNC:6727]	RIG-E, SCA-2, TSA-1	LY6E	9.20724	9.08984	7.59759	7.39769	8.5041	1.4539	9.05562e-07	0.000273419
X:100913445-100929433	-	ENSG00000182489	XKRX	ensembl_havana	protein_coding	XK related X-linked [Source:HGNC Symbol;Acc:HGNC:29845]	XKR2, XPLAC	XKRX	-1.17232	-1.98121	-3.39744	-3.70946	-2.2365	4.59479	0.000261159	0.00657104
22:23768226-23784316	+	ENSG00000099953	MMP11	ensembl_havana	protein_coding	matrix metallopeptidase 11 [Source:HGNC Symbol;Acc:HGNC:7157]	STMY3	MMP11	4.73128	4.46191	2.91059	2.68487	3.93252	1.66809	0.000105192	0.00388593
X:71667542-71671524	+	ENSG00000283599		havana	protein_coding	novel protein similar to CXorf49		LOC101059915	-1.7284	-1.89855	-3.5338	-3.57011	-2.458	5.36503	0.000200422	0.00558249
10:103472804-103479240	-	ENSG00000183128	CALHM3	ensembl_havana	protein_coding	calcium homeostasis modulator 3 [Source:HGNC Symbol;Acc:HGNC:23458]	bA225H22.7, FAM26A	CALHM3	-1.14456	-1.26528	-3.5338	-3.70946	-1.97819	6.11934	9.41406e-05	0.00365663
1:19282573-19288770	-	ENSG00000162482	AKR7A3	ensembl_havana	protein_coding	aldo-keto reductase family 7 member A3 [Source:HGNC Symbol;Acc:HGNC:390]		AKR7A3	2.64619	2.15118	-0.440581	-0.224867	1.56791	3.08999	3.24888e-06	0.000606113
12:108621895-108633894	-	ENSG00000110876	SELPLG	ensembl_havana	protein_coding	selectin P ligand [Source:HGNC Symbol;Acc:HGNC:10722]	CD162, PSGL-1	SELPLG	4.03335	3.84243	2.26213	2.14333	3.28566	1.62666	1.76408e-05	0.00148494
9:21967752-21995301	-	ENSG00000147889	CDKN2A	ensembl_havana	protein_coding	cyclin dependent kinase inhibitor 2A [Source:HGNC Symbol;Acc:HGNC:1787]	ARF, CDK4I, CDKN2, CMM2, INK4, INK4a, MLM, MTS1, p14, p14ARF, p16, p16INK4a, p19, p19Arf	CDKN2A	5.02161	5.04712	3.65606	3.62547	4.47656	1.20872	0.000245451	0.00632978
15:98954149-99105824	-	ENSG00000259475		havana	lncRNA	novel transcript, antisense to IGF1R and SYNM			1.26978	1.05081	-0.103194	-0.549963	0.57667	1.29341	0.000203774	0.00563428
12:122726076-122730844	-	ENSG00000196917	HCAR1	ensembl_havana	protein_coding	hydroxycarboxylic acid receptor 1 [Source:HGNC Symbol;Acc:HGNC:4532]	FKSG80, GPR104, GPR81, HCA1, LACR1, TA-GPCR	HCAR1	-0.198138	-0.902129	-2.04816	-2.1169	-1.11315	2.14675	0.000103818	0.0038539
5:42983636-42993276	-	ENSG00000287263		havana_tagene	lncRNA	novel transcript			3.46515	3.58174	1.7464	1.96955	2.88433	1.59282	3.07668e-07	0.000142187
1:15236521-15400283	+	ENSG00000142621	FHAD1	ensembl_havana	protein_coding	forkhead associated phosphopeptide binding domain 1 [Source:HGNC Symbol;Acc:HGNC:29408]	KIAA1937	FHAD1	1.074	1.05308	-1.56952	-1.70435	0.23106	2.83357	2.57287e-05	0.00181503
20:45091214-45101127	-	ENSG00000124134	KCNS1	ensembl_havana	protein_coding	potassium voltage-gated channel modifier subfamily S member 1 [Source:HGNC Symbol;Acc:HGNC:6300]	Kv9.1	KCNS1	3.73033	3.0685	1.83923	1.14949	2.73042	1.74366	7.63016e-07	0.000246836
2:20200797-20225433	-	ENSG00000115884	SDC1	ensembl_havana	protein_coding	syndecan 1 [Source:HGNC Symbol;Acc:HGNC:10658]	CD138, SDC, SYND1, syndecan	SDC1	6.60593	6.37167	5.23799	5.03294	5.93748	1.19503	4.45506e-05	0.00240771
7:134527567-134541412	+	ENSG00000198074	AKR1B10	ensembl_havana	protein_coding	aldo-keto reductase family 1 member B10 [Source:HGNC Symbol;Acc:HGNC:382]	AKR1B11, AKR1B12, ALDRLn, ARL-1, ARL1, HIS, HSI	AKR1B10	1.59278	1.5261	-1.8115	-1.72779	0.652658	3.70622	0.000449819	0.0091192
3:188947214-189325304	+	ENSG00000188001	TPRG1	ensembl_havana	protein_coding	tumor protein p63 regulated 1 [Source:HGNC Symbol;Acc:HGNC:24759]	FAM79B, FLJ41238, FLJ43694	TPRG1	-0.200697	-0.522375	-2.10068	-1.86236	-0.97278	2.21526	0.000306483	0.00721446
22:45435864-45448743	-	ENSG00000232363		havana	lncRNA	novel transcript			-0.671266	-0.956505	-3.04724	-3.12155	-1.57179	3.63414	0.000146273	0.0047011
5:140631728-140633701	-	ENSG00000170458	CD14	ensembl_havana	protein_coding	CD14 molecule [Source:HGNC Symbol;Acc:HGNC:1628]		CD14	5.30638	5.3365	3.72274	3.71908	4.69854	1.42903	0.000200049	0.00558249
19:42866464-42879822	-	ENSG00000231924	PSG1	ensembl_havana	protein_coding	pregnancy specific beta-1-glycoprotein 1 [Source:HGNC Symbol;Acc:HGNC:9514]	CD66f, PBG1, PSBG1, PSGGA	PSG1	4.41981	4.18686	1.1935	0.886771	3.38901	3.11343	0.000116397	0.00411391
3:12153068-12158912	-	ENSG00000157150	TIMP4	ensembl_havana	protein_coding	TIMP metallopeptidase inhibitor 4 [Source:HGNC Symbol;Acc:HGNC:11823]		TIMP4	2.56695	2.3401	1.02717	0.897967	1.85735	1.42075	0.000123347	0.00425705
6:26195554-26196633	+	ENSG00000216331	H1-12P	havana	unprocessed_pseudogene	H1.12 linker histone, cluster member pseudogene [Source:HGNC Symbol;Acc:HGNC:19163]	dJ34B20.16, FLJ39701, H1F6P, HIST1H1PS1		-0.589949	-1.40658	-2.46201	-2.51393	-1.54802	2.39546	2.35703e-05	0.00175
10:104031286-104085880	-	ENSG00000065618	COL17A1	ensembl_havana	protein_coding	collagen type XVII alpha 1 chain [Source:HGNC Symbol;Acc:HGNC:2194]	BP180, BPAG2	COL17A1	-1.30847	-1.27186	-3.15485	-2.22113	-1.82075	3.24183	0.000390913	0.00837487
15:99098217-99135593	+	ENSG00000182253	SYNM	ensembl_havana	protein_coding	synemin [Source:HGNC Symbol;Acc:HGNC:24466]	DMN, KIAA0353, SYN	SYNM	5.69114	5.55514	4.094	3.86472	4.98351	1.43883	7.41849e-07	0.000246836
15:99128832-99131806	-	ENSG00000261054		havana	lncRNA	novel transcript, antisense to SYNM			4.38669	4.22601	2.72588	2.52424	3.65918	1.51679	2.55399e-06	0.00055101
6:26215159-26216692	-	ENSG00000273802	H2BC8	ensembl_havana	protein_coding	H2B clustered histone 8 [Source:HGNC Symbol;Acc:HGNC:4746]	H2B.1A, H2B/a, H2BFA, HIST1H2BG	H2BC8	0.74568	0.0794581	-2.09715	-2.93709	-0.41418	3.24157	8.09169e-05	0.00335598
7:134442356-134459284	-	ENSG00000085662	AKR1B1	ensembl_havana	protein_coding	aldo-keto reductase family 1 member B [Source:HGNC Symbol;Acc:HGNC:381]	ALDR1, AR	AKR1B1	8.12527	8.54037	6.30806	7.12061	7.72632	1.67162	3.78091e-06	0.000658606
7:77193369-77199848	-	ENSG00000127951	FGL2	ensembl_havana	protein_coding	fibrinogen like 2 [Source:HGNC Symbol;Acc:HGNC:3696]	pT49, T49	FGL2	1.17043	0.999792	-1.18703	-1.37342	0.308765	2.43182	0.000116882	0.00411391
6:29722981-29723971	-	ENSG00000225864		havana	unprocessed_pseudogene	HLA complex group 4 pseudogene 11			2.337	3.03312	0.455586	1.46945	2.09284	1.78732	0.000321962	0.00744722
1:222010825-222064773	-	ENSG00000232679	LINC01705	havana	lncRNA	long intergenic non-protein coding RNA 1705 [Source:HGNC Symbol;Acc:HGNC:52493]	RP11-400N13.3		3.58751	3.27501	1.38811	0.957108	2.66727	2.08524	0.000123006	0.00425705
17:60079309-60088695	+	ENSG00000267416	HEATR6-DT	havana	lncRNA	HEATR6 divergent transcript [Source:HGNC Symbol;Acc:HGNC:52929]		HEATR6-DT	1.56098	2.25538	-1.12158	-0.0175362	1.17051	2.78833	0.000226543	0.00601525
17:60083566-60091885	-	ENSG00000261040	WFDC21P	havana	transcribed_unitary_pseudogene	WAP four-disulfide core domain 21, pseudogene [Source:HGNC Symbol;Acc:HGNC:50357]	lnc-DC, LNCDC, LOC645638		2.04782	2.75574	-0.680797	0.266198	1.63883	2.76646	0.000110911	0.00398665
11:65455258-65466720	+	ENSG00000173727		havana	transcribed_unprocessed_pseudogene	Finkel-Biskis-Reilly murine sarcoma virus (FBR-MuSV) ubiquitously expressed (FAU) pseudogene			3.80053	3.44322	1.89484	1.45399	2.91937	1.79138	0.00023033	0.00606247
4:138164097-138242349	-	ENSG00000151012	SLC7A11	ensembl_havana	protein_coding	solute carrier family 7 member 11 [Source:HGNC Symbol;Acc:HGNC:11059]	xCT	SLC7A11	7.23821	7.13495	5.59906	5.69897	6.56873	1.45806	0.000495861	0.00957124
1:44674692-44725591	+	ENSG00000198520	ARMH1	ensembl_havana	protein_coding	armadillo like helical domain containing 1 [Source:HGNC Symbol;Acc:HGNC:34345]	C1orf228, MGC33556, NCRNA00082, p40	ARMH1	0.530804	0.418054	-1.07505	-1.41951	-0.1693	1.62793	0.000191273	0.00546201
15:32641676-32697098	+	ENSG00000166922	SCG5	ensembl_havana	protein_coding	secretogranin V [Source:HGNC Symbol;Acc:HGNC:10816]	7B2, SGNE1, SgV	SCG5	2.78957	2.68776	1.09168	1.20722	2.11231	1.56305	7.56914e-06	0.00093663
16:53035690-53052873	-	ENSG00000277639		havana	protein_coding	novel protein		LOC105371267	1.49618	1.1583	-0.0638547	-0.150731	0.753905	1.47333	6.74348e-05	0.00306024
7:66376044-66493566	-	ENSG00000179406	LINC00174	havana	lncRNA	long intergenic non-protein coding RNA 174 [Source:HGNC Symbol;Acc:HGNC:27788]	NCRNA00174	LINC00174	2.07752	1.90371	0.360842	0.135148	1.31683	1.59988	7.82845e-05	0.0033009
4:158124474-158173318	-	ENSG00000164125	GASK1B	ensembl_havana	protein_coding	golgi associated kinase 1B [Source:HGNC Symbol;Acc:HGNC:25312]	C4orf18, DKFZp434L142, ENED, FAM198B, FLJ38155	GASK1B	4.60485	4.46089	3.02416	2.88923	3.91972	1.43024	4.7348e-05	0.0024762
4:158170752-158202877	+	ENSG00000248429	FAM198B-AS1	havana	lncRNA	FAM198B antisense RNA 1 [Source:HGNC Symbol;Acc:HGNC:53132]		FAM198B-AS1	2.82003	2.71897	1.01539	0.929912	2.10725	1.69406	0.00049087	0.0095197
7:40135005-40860763	+	ENSG00000175600	SUGCT	ensembl_havana	protein_coding	succinyl-CoA:glutarate-CoA transferase [Source:HGNC Symbol;Acc:HGNC:16001]	C7orf10, DERP13, FLJ11808, ORF19	SUGCT	4.5449	4.44649	3.25248	3.11592	3.95495	1.14206	0.000107689	0.00393324
19:48061371-48064945	+	ENSG00000269420	PLA2G4C-AS1	havana	lncRNA	PLA2G4C antisense RNA 1 [Source:HGNC Symbol;Acc:HGNC:51585]		PLA2G4C-AS1	0.879376	1.03937	-1.06981	-0.926472	0.263648	2.00517	0.000124175	0.00426052
10:112395813-112425589	-	ENSG00000232934		havana	lncRNA	novel transcript, antisense to ACSL5			0.38536	0.745083	-1.15918	-0.767634	-0.0177434	1.5769	0.000228414	0.00604962
17:31272013-31297539	-	ENSG00000126861	OMG	ensembl_havana	protein_coding	oligodendrocyte myelin glycoprotein [Source:HGNC Symbol;Acc:HGNC:8135]	OMGP	OMG, LOC101927057	-0.214917	-0.908362	-2.76812	-2.55935	-1.25245	3.42765	0.000148644	0.0047276
1:63547082-63550636	+	ENSG00000116652	DLEU2L	havana	lncRNA	deleted in lymphocytic leukemia 2 like [Source:HGNC Symbol;Acc:HGNC:13225]	BCMSUNL		-0.241852	-1.29785	-2.46188	-1.93754	-1.2742	2.77431	0.000494789	0.00956016
1:46175073-46185962	+	ENSG00000117472	TSPAN1	ensembl_havana	protein_coding	tetraspanin 1 [Source:HGNC Symbol;Acc:HGNC:20657]	NET-1, TSPAN-1	TSPAN1	1.39473	1.17377	-0.791709	-0.928532	0.545207	2.19842	2.2555e-05	0.00171395
17:81395609-81397144	-	ENSG00000279692		havana	TEC	TEC			1.7207	3.2406	-0.0731159	1.77669	2.05829	1.72557	0.000263988	0.00661283
1:59296638-59810647	+	ENSG00000172456	FGGY	ensembl_havana	protein_coding	FGGY carbohydrate kinase domain containing [Source:HGNC Symbol;Acc:HGNC:25610]	FLJ10986	FGGY	2.47756	2.44003	1.02544	1.23774	1.91166	1.32231	0.000134484	0.00449172
3:196319342-196338503	-	ENSG00000145107	TM4SF19	ensembl_havana	protein_coding	transmembrane 4 L six family member 19 [Source:HGNC Symbol;Acc:HGNC:25167]		TM4SF19	-0.314025	-0.454759	-2.85592	-3.57006	-1.22852	3.50364	0.000220067	0.00591154
4:40423267-40630875	-	ENSG00000163694	RBM47	ensembl_havana	protein_coding	RNA binding motif protein 47 [Source:HGNC Symbol;Acc:HGNC:30358]	FLJ20273, NET18	RBM47	1.15582	3.27317	-0.704868	1.66855	1.94739	1.86522	6.08346e-05	0.00292096
2:202073255-202205188	+	ENSG00000182329	KIAA2012	havana	protein_coding	KIAA2012 [Source:HGNC Symbol;Acc:HGNC:51250]		KIAA2012	0.0657755	0.280915	-1.9953	-2.13045	-0.581126	2.35629	0.000195662	0.0055446
5:55424854-55534969	-	ENSG00000067113	PLPP1	ensembl_havana	protein_coding	phospholipid phosphatase 1 [Source:HGNC Symbol;Acc:HGNC:9228]	LPP1, PAP-2a, PPAP2A	PLPP1	6.8438	6.68581	5.27276	5.15566	6.14703	1.41754	9.75224e-06	0.00106894
10:112374116-112428379	+	ENSG00000197142	ACSL5	ensembl_havana	protein_coding	acyl-CoA synthetase long chain family member 5 [Source:HGNC Symbol;Acc:HGNC:16526]	ACS2, ACS5, FACL5	ACSL5	1.85173	2.28916	-0.0297718	0.824424	1.46036	1.82253	8.01975e-06	0.000965996
1:6247353-6261098	-	ENSG00000158292	GPR153	ensembl_havana	protein_coding	G protein-coupled receptor 153 [Source:HGNC Symbol;Acc:HGNC:23618]	PGR1	GPR153	5.59816	5.42792	4.35243	4.11891	4.98016	1.08822	1.38908e-05	0.00132167
8:23084355-23103558	+	ENSG00000284948		havana	lncRNA	novel transcript		LOC254896	1.67129	1.26774	-1.60345	-2.11438	0.564555	3.4948	1.36538e-05	0.0013046
8:23084403-23115536	+	ENSG00000284956		havana	protein_coding	novel protein			1.80925	1.58817	-1.49326	-2.05766	0.770893	3.49251	2.59852e-05	0.0018226
9:116423112-117415070	-	ENSG00000148219	ASTN2	ensembl_havana	protein_coding	astrotactin 2 [Source:HGNC Symbol;Acc:HGNC:17021]	KIAA0634	ASTN2	2.10191	1.99192	0.902425	0.770556	1.53999	1.0757	0.000130653	0.00441586
8:23102921-23117445	+	ENSG00000173535	TNFRSF10C	ensembl_havana	protein_coding	TNF receptor superfamily member 10c [Source:HGNC Symbol;Acc:HGNC:11906]	CD263, DcR1, LIT, TRAILR3, TRID	TNFRSF10C	2.90442	2.73765	-0.808487	-1.07661	1.86284	3.75663	1.93711e-07	0.00013333
15:78339208-78341757	-	ENSG00000279694		havana	TEC	TEC			-0.501278	-0.081337	-2.85503	-1.36217	-0.901924	3.30364	0.000367033	0.00805571
1:78619902-78646145	+	ENSG00000137959	IFI44L	ensembl_havana	protein_coding	interferon induced protein 44 like [Source:HGNC Symbol;Acc:HGNC:17817]	C1orf29, GS3686	IFI44L	3.15065	3.13919	-0.252216	-0.273109	2.22453	3.40385	0.000167929	0.00506473
11:5689697-5737089	+	ENSG00000132274	TRIM22	ensembl_havana	protein_coding	tripartite motif containing 22 [Source:HGNC Symbol;Acc:HGNC:16379]	GPSTAF50, RNF94, STAF50	TRIM22	6.97966	6.98773	5.75326	5.83109	6.4756	1.07798	6.77436e-05	0.00306477
1:27660328-27666279	-	ENSG00000233975	LINC02574	havana	lncRNA	long intergenic non-protein coding RNA 2574 [Source:HGNC Symbol;Acc:HGNC:53746]	RP11-288L9.1	LINC02574	7.47807	7.43047	3.5857	3.60956	6.48415	3.74272	2.47762e-08	4.31583e-05
1:27666064-27672212	-	ENSG00000126709	IFI6	ensembl_havana	protein_coding	interferon alpha inducible protein 6 [Source:HGNC Symbol;Acc:HGNC:4054]	6-16, FAM14C, G1P3, IFI-6-16, IFI616	IFI6	9.22285	9.13918	5.21703	5.15883	8.20068	3.85188	8.98676e-09	2.60696e-05
1:149782689-149812373	-	ENSG00000203814	H2BC18	ensembl_havana	protein_coding	H2B clustered histone 18 [Source:HGNC Symbol;Acc:HGNC:24700]	HIST2H2BF	H2BC18	0.780777	0.549048	-1.07284	-0.74071	0.053077	1.89312	7.01428e-06	0.000907647
12:112978395-113011723	+	ENSG00000111335	OAS2	ensembl_havana	protein_coding	2'-5'-oligoadenylate synthetase 2 [Source:HGNC Symbol;Acc:HGNC:8087]		OAS2	5.54942	5.60753	3.47427	4.02005	4.89695	1.93604	1.01331e-06	0.00029046
21:41441056-41445708	-	ENSG00000228318		havana	lncRNA	novel transcript			3.37759	3.28369	-0.780651	0.324576	2.39319	4.21426	2.63875e-07	0.000138322
21:41420020-41470071	+	ENSG00000157601	MX1	ensembl_havana	protein_coding	MX dynamin like GTPase 1 [Source:HGNC Symbol;Acc:HGNC:7532]	IFI-78K, lncMX1-215, MxA	MX1	5.40857	5.42197	1.5116	2.46835	4.4878	3.78846	5.46888e-07	0.000199747
3:64099273-64101122	+	ENSG00000241572	PRICKLE2-AS1	havana	lncRNA	PRICKLE2 antisense RNA 1 [Source:HGNC Symbol;Acc:HGNC:40916]			1.10934	1.53917	-0.0221302	0.285534	0.8414	1.04158	0.000487664	0.00950216
19:43211791-43269530	-	ENSG00000183668	PSG9	ensembl_havana	protein_coding	pregnancy specific beta-1-glycoprotein 9 [Source:HGNC Symbol;Acc:HGNC:9526]	PSG11, PSGII	PSG9	3.01638	2.8548	-1.23952	-1.6516	1.90315	4.35301	3.13354e-05	0.00201017
3:147386046-147406809	-	ENSG00000174963	ZIC4	ensembl_havana	protein_coding	Zic family member 4 [Source:HGNC Symbol;Acc:HGNC:20393]		ZIC4	-1.50263	-1.97	-3.27083	-3.22255	-2.31014	3.46146	0.000342452	0.00773204
17:35871491-35880793	-	ENSG00000271503	CCL5	ensembl_havana	protein_coding	C-C motif chemokine ligand 5 [Source:HGNC Symbol;Acc:HGNC:10632]	D17S136E, MGC17164, RANTES, SCYA5, SISd, TCP228	CCL5	0.827606	3.73531	-2.46288	1.07453	2.07515	3.91681	1.15784e-05	0.00120272
18:24138987-24161600	+	ENSG00000154040	CABYR	ensembl_havana	protein_coding	calcium binding tyrosine phosphorylation regulated [Source:HGNC Symbol;Acc:HGNC:15569]	CBP86, CT88, FSP-2	CABYR	2.11232	1.96686	0.631621	0.509663	1.44769	1.36594	1.31117e-06	0.000349311
4:52051304-52097299	+	ENSG00000163071	SPATA18	ensembl_havana	protein_coding	spermatogenesis associated 18 [Source:HGNC Symbol;Acc:HGNC:29579]	FLJ32906	SPATA18	6.43363	6.2946	4.91291	4.87206	5.76559	1.35159	3.07657e-08	4.97636e-05
19:42902086-42919563	-	ENSG00000170848	PSG6	ensembl_havana	protein_coding	pregnancy specific beta-1-glycoprotein 6 [Source:HGNC Symbol;Acc:HGNC:9523]		PSG6	-1.43827	-2.06666	-3.5338	-3.11931	-2.32715	5.74222	0.000209414	0.0057342
17:81637171-81648749	+	ENSG00000182612	TSPAN10	ensembl_havana	protein_coding	tetraspanin 10 [Source:HGNC Symbol;Acc:HGNC:29942]	OCSP	TSPAN10	2.61326	2.33374	0.293249	0.198597	1.71396	2.23656	3.56001e-06	0.000644932
2:202075410-202117062	-	ENSG00000222035	KIAA2012-AS1	havana_tagene	lncRNA	KIAA2012 antisense RNA 1 [Source:HGNC Symbol;Acc:HGNC:41164]			0.802492	0.677994	-1.67885	-2.86262	-0.134703	2.68663	0.000137468	0.00455777
1:209614870-209652425	-	ENSG00000196878	LAMB3	ensembl_havana	protein_coding	laminin subunit beta 3 [Source:HGNC Symbol;Acc:HGNC:6490]	BM600-125kDa, kalinin-140kDa, LAMNB1, nicein-125kDa	LAMB3	4.97942	5.44905	3.8039	4.11444	4.70179	1.02366	0.000465507	0.00930399
10:71217224-71218228	-	ENSG00000237512	UNC5B-AS1	havana	lncRNA	UNC5B antisense RNA 1 [Source:HGNC Symbol;Acc:HGNC:45096]	UASR1	UNC5B-AS1	-0.408443	-0.181936	-2.27591	-2.02239	-0.958301	2.24969	0.000234984	0.00611634
11:102942995-102955732	-	ENSG00000137745	MMP13	ensembl_havana	protein_coding	matrix metallopeptidase 13 [Source:HGNC Symbol;Acc:HGNC:7159]	CLG3	MMP13	1.37378	2.22269	-2.34102	-2.12412	0.906284	4.25847	6.1065e-05	0.00292096
1:222522258-222548104	-	ENSG00000143512	HHIPL2	ensembl_havana	protein_coding	HHIP like 2 [Source:HGNC Symbol;Acc:HGNC:25842]	FLJ13840, KIAA1822L	HHIPL2	0.87361	0.773309	-1.82201	-2.12212	-0.0125506	2.94785	0.000157542	0.00487368
20:47677901-47686297	+	ENSG00000255438		havana	lncRNA	novel transcript, antisense to SULF2			3.79387	3.55136	2.53559	2.5229	3.19645	1.09123	0.000510466	0.00972247
1:11189355-11195981	+	ENSG00000171819	ANGPTL7	ensembl_havana	protein_coding	angiopoietin like 7 [Source:HGNC Symbol;Acc:HGNC:24078]	AngX, CDT6	ANGPTL7	-0.41442	-0.78102	-3.5338	-3.57006	-1.43396	6.9726	0.000116307	0.00411391
11:112143253-112164096	-	ENSG00000150782	IL18	ensembl_havana	protein_coding	interleukin 18 [Source:HGNC Symbol;Acc:HGNC:5986]	IGIF, IL-18, IL-1g, IL1F4	IL18	0.272975	0.0446297	-3.5338	-3.4447	-0.754142	7.73594	7.38738e-06	0.000924238
9:22002903-22009305	-	ENSG00000147883	CDKN2B	ensembl_havana	protein_coding	cyclin dependent kinase inhibitor 2B [Source:HGNC Symbol;Acc:HGNC:1788]	CDK4I, INK4B, MTS2, P15, p15INK4b, TP15	CDKN2B	5.34292	5.75395	4.13902	4.80686	5.11218	1.05176	0.00038251	0.00826522
13:42810366-42814897	-	ENSG00000271216	LINC01050	havana_tagene	lncRNA	long intergenic non-protein coding RNA 1050 [Source:HGNC Symbol;Acc:HGNC:49044]			1.06996	1.12169	-1.38637	-1.34101	0.299197	2.60985	0.000438128	0.00899996
1:207880972-207911402	-	ENSG00000174059	CD34	ensembl_havana	protein_coding	CD34 molecule [Source:HGNC Symbol;Acc:HGNC:1662]		CD34	0.888741	2.75516	-1.23625	0.767547	1.39721	2.23201	0.000504597	0.00966718
15:57375967-57550717	+	ENSG00000128849	CGNL1	ensembl_havana	protein_coding	cingulin like 1 [Source:HGNC Symbol;Acc:HGNC:25931]	FLJ14957, JACOP, KIAA1749, PCING	CGNL1	1.44452	1.83578	-0.255733	0.529641	1.06926	1.65614	5.36228e-05	0.00268846
1:27612064-27635185	-	ENSG00000000938	FGR	ensembl_havana	protein_coding	FGR proto-oncogene, Src family tyrosine kinase [Source:HGNC Symbol;Acc:HGNC:3697]	c-fgr, p55c-fgr, SRC2	FGR	0.862115	1.20643	-1.32847	-0.0519041	0.424322	2.32115	9.6582e-05	0.00369704
11:124919205-124936412	-	ENSG00000165478	HEPACAM	ensembl_havana	protein_coding	hepatic and glial cell adhesion molecule [Source:HGNC Symbol;Acc:HGNC:26361]	FLJ25530, GLIALCAM	HEPACAM	-1.01909	0.201905	-3.04829	-2.22252	-1.02258	3.24328	0.000349978	0.00783127
6:139240061-139291998	-	ENSG00000164440	TXLNB	ensembl_havana	protein_coding	taxilin beta [Source:HGNC Symbol;Acc:HGNC:21617]	C6orf198, dJ522B19.2, DKFZp451A175, MDP77	TXLNB	2.26053	2.17033	0.396953	0.357646	1.54175	1.78827	8.19842e-05	0.00338166
6:139159157-139277181	-	ENSG00000272446		havana	lncRNA	novel transcript			0.376141	0.398096	-1.60214	-1.1165	-0.25167	2.15932	7.41554e-05	0.00319857
9:129738331-129753042	-	ENSG00000148344	PTGES	ensembl_havana	protein_coding	prostaglandin E synthase [Source:HGNC Symbol;Acc:HGNC:9599]	MGST-IV, MGST1-L1, MGST1L1, PIG12, TP53I12	PTGES	6.1846	7.47336	4.67895	6.40518	6.47185	1.35763	3.7715e-06	0.000658606
1:227786753-227792179	+	ENSG00000286389		havana_tagene	lncRNA	novel transcript		LOC105373289	0.817403	-0.158264	-1.18234	-1.78204	-0.284692	2.07297	0.000186798	0.00538859
MT:4402-4469	+	ENSG00000210112	MT-TM	insdc	Mt_tRNA	mitochondrially encoded tRNA-Met (AUA/G) [Source:HGNC Symbol;Acc:HGNC:7492]	MTTM, trnM		2.00396	1.63723	0.384116	0.793157	1.32119	1.53305	0.00036556	0.00805571
18:3593732-3598363	+	ENSG00000177337	DLGAP1-AS1	havana	lncRNA	DLGAP1 antisense RNA 1 [Source:HGNC Symbol;Acc:HGNC:31676]	FLJ35776, HsT914		2.15696	2.19308	0.887902	1.38606	1.73356	1.14977	1.02865e-06	0.000291173
5:102604220-102671765	-	ENSG00000250682	LINC00491	havana	lncRNA	long intergenic non-protein coding RNA 491 [Source:HGNC Symbol;Acc:HGNC:43428]	BC008363		-0.783553	-0.83818	-2.94861	-2.94698	-1.55067	3.21229	0.000186518	0.00538736
8:142785374-142812120	+	ENSG00000253715		havana	lncRNA	novel transcript			-0.89342	-0.611934	-3.5338	-3.70946	-1.59644	6.39792	0.000345988	0.00777322
4:49561285-49561470	-	ENSG00000251630		havana	processed_pseudogene	sorting nexin 18 (SNX18) pseudogene			-0.42985	-1.12584	-3.5338	-3.70946	-1.60677	6.91943	0.000423969	0.00882424
11:125063302-125090516	+	ENSG00000134955	SLC37A2	ensembl_havana	protein_coding	solute carrier family 37 member 2 [Source:HGNC Symbol;Acc:HGNC:20644]	FLJ00171	SLC37A2	1.37803	1.33682	-0.994732	-0.547785	0.618837	2.41953	2.40371e-05	0.00175587
10:17386919-17445758	+	ENSG00000204832	ST8SIA6-AS1	havana	lncRNA	ST8SIA6 antisense RNA 1 [Source:HGNC Symbol;Acc:HGNC:44880]	APAL	ST8SIA6-AS1	-0.726217	-0.649049	-3.15571	-3.12839	-1.48404	3.91586	0.000168638	0.00506473
17:50866679-50910774	+	ENSG00000229980	TOB1-AS1	havana	lncRNA	TOB1 antisense RNA 1 [Source:HGNC Symbol;Acc:HGNC:44340]		TOB1-AS1	-0.419082	-0.922579	-1.89951	-1.77948	-1.14591	1.67778	0.000360881	0.00801192
19:18207961-18255419	-	ENSG00000285188		havana	protein_coding	novel protein			1.6121	1.57828	0.0546889	0.31861	1.02867	1.44866	0.000390037	0.00836399
6:31982057-32002681	+	ENSG00000244731	C4A	ensembl_havana	protein_coding	complement C4A (Rodgers blood group) [Source:HGNC Symbol;Acc:HGNC:1323]	C4, C4A2, C4A3, C4A4, C4A6, C4B, C4S, CO4, CPAMD2, RG	C4A, LOC110384692	1.41916	1.31357	-0.455796	-0.651319	0.654747	1.81004	6.83458e-05	0.00306819
4:127840198-127844040	-	ENSG00000261668		havana	lncRNA	novel transcript, antisense HSPA4L			-0.93795	-0.865637	-2.857	-2.17196	-1.5044	2.7904	5.28724e-05	0.00266986
1:203178931-203186704	-	ENSG00000133048	CHI3L1	ensembl_havana	protein_coding	chitinase 3 like 1 [Source:HGNC Symbol;Acc:HGNC:1932]	GP39, YK-40, YKL40	CHI3L1	3.23674	3.15805	-1.76321	-1.55812	2.18873	5.30876	7.14e-05	0.00312537
5:55231152-55233608	-	ENSG00000152669	CCNO	ensembl_havana	protein_coding	cyclin O [Source:HGNC Symbol;Acc:HGNC:18576]	CCNU, FLJ22422, UDG2, UNG2	CCNO	-0.6526	-1.16461	-2.68654	-3.22507	-1.60843	2.732	0.000514135	0.00975908
14:24180219-24188869	-	ENSG00000196497	IPO4	ensembl_havana	protein_coding	importin 4 [Source:HGNC Symbol;Acc:HGNC:19426]	FLJ23338, Imp4	IPO4	4.57511	4.53381	5.45067	5.50612	5.13432	-1.06594	0.000146913	0.0047011
7:5526409-5563902	-	ENSG00000075624	ACTB	ensembl_havana	protein_coding	actin beta [Source:HGNC Symbol;Acc:HGNC:132]		ACTB	10.5422	10.552	11.7209	11.7455	11.312	-1.3458	0.00019968	0.00558242
11:117204337-117232525	-	ENSG00000160613	PCSK7	ensembl_havana	protein_coding	proprotein convertase subtilisin/kexin type 7 [Source:HGNC Symbol;Acc:HGNC:8748]	LPC, PC7, PC8, SPC7	PCSK7	7.1124	7.13188	8.63633	8.70045	8.16459	-1.71272	1.18261e-05	0.00121177
11:117199370-117207464	+	ENSG00000149591	TAGLN	ensembl_havana	protein_coding	transgelin [Source:HGNC Symbol;Acc:HGNC:11553]	DKFZp686P11128, SM22, SMCC, TAGLN1, WS3-10	TAGLN	7.64189	7.70262	9.48401	9.53637	8.94718	-2.02735	1.16988e-05	0.00120418
1:85318481-85578363	-	ENSG00000153904	DDAH1	ensembl_havana	protein_coding	dimethylarginine dimethylaminohydrolase 1 [Source:HGNC Symbol;Acc:HGNC:2715]	DDAH	DDAH1	6.43974	6.57382	7.6719	7.86069	7.33564	-1.40742	0.000388692	0.00834305
12:65278643-65491430	+	ENSG00000174099	MSRB3	ensembl_havana	protein_coding	methionine sulfoxide reductase B3 [Source:HGNC Symbol;Acc:HGNC:27375]	DFNB74, DKFZp686C1178, FLJ36866	MSRB3	6.38652	6.40468	7.27132	7.31358	6.9568	-1.05936	0.000109014	0.00396247
22:28794555-28800597	-	ENSG00000100219	XBP1	ensembl_havana	protein_coding	X-box binding protein 1 [Source:HGNC Symbol;Acc:HGNC:12801]	XBP2	XBP1	5.8776	6.77877	6.91518	7.29746	6.84996	-1.21932	0.000118037	0.0041377
X:150361422-150514178	+	ENSG00000013619	MAMLD1	ensembl_havana	protein_coding	mastermind like domain containing 1 [Source:HGNC Symbol;Acc:HGNC:2568]	CG1, CXorf6, F18	MAMLD1	4.21117	4.69028	5.47427	5.40626	5.07869	-1.42125	7.5489e-05	0.00323364
5:32689070-32791724	+	ENSG00000113389	NPR3	ensembl_havana	protein_coding	natriuretic peptide receptor 3 [Source:HGNC Symbol;Acc:HGNC:7945]	ANPRC, C5orf23, FLJ14054, GUCY2B, NPRC	NPR3	3.46889	2.94404	5.03128	4.41534	4.2304	-1.72683	4.04363e-05	0.00229762
11:62851984-62855953	-	ENSG00000255717	SNHG1	havana	lncRNA	small nucleolar RNA host gene 1 [Source:HGNC Symbol;Acc:HGNC:32688]	LINC00057, lncRNA16, NCRNA00057, UHG	SNHG1	3.30407	3.2265	4.23929	4.44297	3.93787	-1.10737	9.51694e-05	0.0036761
8:143603210-143609773	-	ENSG00000104524	PYCR3	ensembl_havana	protein_coding	pyrroline-5-carboxylate reductase 3 [Source:HGNC Symbol;Acc:HGNC:25846]	FLJ13852, PYCRL	PYCR3	3.22938	2.97547	4.06777	3.7074	3.58466	-1.01293	3.08657e-05	0.00201017
17:51153559-51162428	+	ENSG00000239672	NME1	ensembl_havana	protein_coding	NME/NM23 nucleoside diphosphate kinase 1 [Source:HGNC Symbol;Acc:HGNC:7849]	NDPKA, NM23, NM23-H1	NME1	5.09828	5.09188	5.95643	5.88272	5.59908	-1.03371	2.24568e-05	0.00171272
1:11054584-11060020	-	ENSG00000116649	SRM	ensembl_havana	protein_coding	spermidine synthase [Source:HGNC Symbol;Acc:HGNC:11296]	SPS1, SRML1	SRM	6.05547	6.01943	7.0412	7.07342	6.67778	-1.16601	7.25309e-06	0.000917576
16:84565596-84618078	-	ENSG00000103187	COTL1	ensembl_havana	protein_coding	coactosin like F-actin binding protein 1 [Source:HGNC Symbol;Acc:HGNC:18304]	CLP	COTL1	6.39033	6.65136	7.52836	7.58753	7.18418	-1.32261	0.000136141	0.0045337
14:72609034-72894101	-	ENSG00000205683	DPF3	ensembl_havana	protein_coding	double PHD fingers 3 [Source:HGNC Symbol;Acc:HGNC:17427]	BAF45c, cer-d4, Cerd4, FLJ14079	DPF3	4.87149	4.82506	5.95047	5.83838	5.5015	-1.2351	0.000255846	0.00649934
17:50373220-50381483	+	ENSG00000154920	EME1	ensembl_havana	protein_coding	essential meiotic structure-specific endonuclease 1 [Source:HGNC Symbol;Acc:HGNC:24965]	FLJ31364, MMS4L, SLX2A	EME1	3.22139	3.39247	4.07252	4.21726	3.81758	-1.0193	1.73472e-05	0.00146656
2:47160083-47176921	-	ENSG00000143933	CALM2	ensembl_havana	protein_coding	calmodulin 2 [Source:HGNC Symbol;Acc:HGNC:1445]	CAMII, PHKD	CALM2	8.29501	8.20227	9.26826	9.18089	8.857	-1.14194	2.43419e-06	0.000535168
2:47065941-47176511	-	ENSG00000273269		havana	protein_coding	novel transcript			6.31344	6.19897	7.28637	7.15654	6.85949	-1.14573	7.532e-06	0.00093663
5:143277931-143435512	-	ENSG00000113580	NR3C1	ensembl_havana	protein_coding	nuclear receptor subfamily 3 group C member 1 [Source:HGNC Symbol;Acc:HGNC:7978]	GR, GRL	NR3C1	7.41829	7.59149	8.28932	8.09018	7.913	-1.02714	8.14277e-07	0.000259709
3:156539553-156555149	-	ENSG00000114850	SSR3	ensembl_havana	protein_coding	signal sequence receptor subunit 3 [Source:HGNC Symbol;Acc:HGNC:11325]	TRAPG	SSR3	7.41059	7.44025	8.28069	8.34412	7.98805	-1.06352	0.000331414	0.00757303
9:125234853-125241382	-	ENSG00000044574	HSPA5	ensembl_havana	protein_coding	heat shock protein family A (Hsp70) member 5 [Source:HGNC Symbol;Acc:HGNC:5238]	BiP, GRP78	HSPA5	9.07341	9.13315	10.1779	10.2713	9.824	-1.29056	6.73479e-06	0.000886682
4:80266639-80336680	+	ENSG00000138675	FGF5	ensembl_havana	protein_coding	fibroblast growth factor 5 [Source:HGNC Symbol;Acc:HGNC:3683]		FGF5	5.1912	5.96099	7.4721	7.59918	6.9699	-2.47964	3.1856e-05	0.00201573
15:39588357-39588882	-	ENSG00000278621	THBS1-AS1	havana	lncRNA	THBS1 antisense RNA 1 [Source:HGNC Symbol;Acc:HGNC:55224]			7.32089	7.36952	8.95407	8.91618	8.42828	-1.82374	0.00021898	0.0058893
15:39588357-39782841	-	ENSG00000150667	FSIP1	ensembl_havana	protein_coding	fibrous sheath interacting protein 1 [Source:HGNC Symbol;Acc:HGNC:21674]	FLJ35989	FSIP1	8.1673	8.23359	9.83062	9.80815	9.30545	-1.85483	0.000145809	0.0047011
15:39581079-39599466	+	ENSG00000137801	THBS1	ensembl_havana	protein_coding	thrombospondin 1 [Source:HGNC Symbol;Acc:HGNC:11785]	THBS, THBS-1, TSP, TSP-1, TSP1	THBS1	11.1757	11.2238	12.8694	12.7937	12.3141	-1.88352	0.000156703	0.00485436
9:111896814-111935369	+	ENSG00000148154	UGCG	ensembl_havana	protein_coding	UDP-glucose ceramide glucosyltransferase [Source:HGNC Symbol;Acc:HGNC:12524]	GCS	UGCG	5.13359	6.35363	6.66345	7.30737	6.61688	-1.727	0.000226505	0.00601525
14:20468954-20477089	+	ENSG00000198805	PNP	ensembl_havana	protein_coding	purine nucleoside phosphorylase [Source:HGNC Symbol;Acc:HGNC:7892]	NP, PUNP	PNP	3.96682	4.132	4.91823	5.13368	4.66515	-1.13615	0.000180635	0.00529855
14:20474789-20477089	-	ENSG00000258908		havana	lncRNA	novel transcript			2.58049	2.80546	3.64616	3.87961	3.37457	-1.25707	6.27692e-05	0.00296784
5:112891610-112893079	+	ENSG00000212643	ZRSR2P1	havana	transcribed_processed_pseudogene	ZRSR2 pseudogene 1 [Source:HGNC Symbol;Acc:HGNC:12456]	U2AF1-RS1, U2AF1L1, U2AF1P, U2AF1RS1, U2AFBPL, ZC3H21, ZRSR1		1.40072	1.69447	2.38749	2.44685	2.08581	-1.19492	1.88226e-05	0.00154065
2:37641882-37738468	-	ENSG00000163171	CDC42EP3	ensembl_havana	protein_coding	CDC42 effector protein 3 [Source:HGNC Symbol;Acc:HGNC:16943]	BORG2, CEP3, UB1	CDC42EP3	5.62081	5.67039	6.7869	6.55178	6.2983	-1.35474	0.000481856	0.00945549
11:93478472-93543391	-	ENSG00000166002	SMCO4	ensembl_havana	protein_coding	single-pass membrane protein with coiled-coil domains 4 [Source:HGNC Symbol;Acc:HGNC:24810]	C11orf75, FN5	SMCO4	2.03785	2.07058	2.86	2.93209	2.57608	-1.00279	0.000315781	0.00737705
19:33795933-33815763	+	ENSG00000153885	KCTD15	ensembl_havana	protein_coding	potassium channel tetramerization domain containing 15 [Source:HGNC Symbol;Acc:HGNC:23297]	MGC25497	KCTD15	4.14701	3.85296	5.1433	4.98167	4.66551	-1.17726	0.000375868	0.00817021
8:38030534-38060365	+	ENSG00000187840	EIF4EBP1	ensembl_havana	protein_coding	eukaryotic translation initiation factor 4E binding protein 1 [Source:HGNC Symbol;Acc:HGNC:3288]	4E-BP1, PHAS-I	EIF4EBP1	3.71279	3.4737	5.3761	5.24593	4.75843	-1.85055	5.02701e-05	0.00256389
17:41801947-41812604	-	ENSG00000141696	P3H4	ensembl_havana	protein_coding	prolyl 3-hydroxylase family member 4 (inactive) [Source:HGNC Symbol;Acc:HGNC:16946]	LEPREL4, NO55, SC65	P3H4	4.96534	4.8547	5.90197	5.76613	5.48377	-1.12787	6.58126e-06	0.000876662
22:19783223-19854939	-	ENSG00000185838	GNB1L	ensembl_havana	protein_coding	G protein subunit beta 1 like [Source:HGNC Symbol;Acc:HGNC:4397]	GY2, WDR14	GNB1L	2.65985	2.50586	3.64715	3.26207	3.12718	-1.17821	8.41489e-05	0.00345835
3:51385291-51389397	+	ENSG00000145050	MANF	ensembl_havana	protein_coding	mesencephalic astrocyte derived neurotrophic factor [Source:HGNC Symbol;Acc:HGNC:15461]	ARMET, ARP	MANF	5.48872	5.62304	6.31314	6.47714	6.08205	-1.01538	0.000142781	0.00465218
15:40952962-40956512	+	ENSG00000128965	CHAC1	ensembl_havana	protein_coding	ChaC glutathione specific gamma-glutamylcyclotransferase 1 [Source:HGNC Symbol;Acc:HGNC:28680]	MGC4504	CHAC1	0.403831	1.12832	3.32538	2.42065	2.33768	-3.23779	7.36486e-05	0.00319551
19:33373685-33382686	+	ENSG00000153879	CEBPG	ensembl_havana	protein_coding	CCAAT enhancer binding protein gamma [Source:HGNC Symbol;Acc:HGNC:1837]	GPE1BP, IG/EBP-1	CEBPG	4.09343	4.31326	4.97399	4.8422	4.64033	-1.08285	0.00028936	0.00699337
17:81932384-81942412	-	ENSG00000183010	PYCR1	ensembl_havana	protein_coding	pyrroline-5-carboxylate reductase 1 [Source:HGNC Symbol;Acc:HGNC:9721]	P5C	PYCR1	4.51925	4.46987	6.24641	6.06053	5.62399	-1.92983	2.09959e-05	0.0016664
17:81932398-81933058	+	ENSG00000263585		havana	lncRNA	novel transcript, antisense PYCR1			3.08735	3.06442	4.83593	4.67299	4.21499	-1.95252	1.30775e-05	0.00128199
9:134641803-134844843	+	ENSG00000130635	COL5A1	ensembl_havana	protein_coding	collagen type V alpha 1 chain [Source:HGNC Symbol;Acc:HGNC:2209]		COL5A1	8.6743	8.57362	10.3407	10.2455	9.77013	-1.86756	0.000312058	0.00731527
9:134770651-134775671	-	ENSG00000286502		havana_tagene	lncRNA	novel transcript, antisense to COL5A1			4.0744	3.9831	5.74582	5.73757	5.2083	-1.87149	0.000353592	0.00787325
17:50184101-50201632	-	ENSG00000108821	COL1A1	ensembl_havana	protein_coding	collagen type I alpha 1 chain [Source:HGNC Symbol;Acc:HGNC:2197]	OI4	COL1A1	12.7635	12.5206	14.4293	14.3054	13.8261	-1.85144	5.1625e-05	0.00262118
17:50199876-50215922	+	ENSG00000249406		havana	lncRNA	novel transcript			9.26289	9.03379	10.912	10.7942	10.3175	-1.83577	7.85685e-05	0.0033009
2:74186172-74217565	+	ENSG00000065911	MTHFD2	ensembl_havana	protein_coding	methylenetetrahydrofolate dehydrogenase (NADP+ dependent) 2, methenyltetrahydrofolate cyclohydrolase [Source:HGNC Symbol;Acc:HGNC:7434]		MTHFD2	4.38434	4.85605	5.94392	5.89524	5.47868	-1.76005	3.39164e-05	0.00209992
11:75562056-75572783	+	ENSG00000149257	SERPINH1	ensembl_havana	protein_coding	serpin family H member 1 [Source:HGNC Symbol;Acc:HGNC:1546]	CBP1, CBP2, colligen, HSP47, SERPINH2	SERPINH1	8.01359	7.92002	9.4696	9.37158	8.92945	-1.64389	1.30541e-05	0.00128199
4:118722823-118838683	-	ENSG00000150961	SEC24D	ensembl_havana	protein_coding	SEC24 homolog D, COPII coat complex component [Source:HGNC Symbol;Acc:HGNC:10706]	KIAA0755	SEC24D	6.98051	7.01752	7.89484	7.88089	7.54912	-1.09367	2.7121e-06	0.00055101
12:57229573-57234935	+	ENSG00000182199	SHMT2	ensembl_havana	protein_coding	serine hydroxymethyltransferase 2 [Source:HGNC Symbol;Acc:HGNC:10852]	SHMT	SHMT2	5.51994	5.50235	6.48035	6.41837	6.09926	-1.14555	0.000151796	0.00478084
2:47335315-47335514	+	ENSG00000236824	BCYRN1	havana	scRNA	brain cytoplasmic RNA 1 [Source:HGNC Symbol;Acc:HGNC:1022]	BC200, BC200a, LINC00004, NCRNA00004	BCYRN1	0.58066	0.323873	2.31456	1.8662	1.55723	-1.97539	7.15431e-05	0.00312537
12:57229498-57230198	-	ENSG00000276727		havana	lncRNA	novel transcript, antisense to SHMT2			2.263	2.23239	3.11541	2.87127	2.70331	-1.04484	6.42031e-05	0.0029814
9:111932100-111932169	+	ENSG00000266315	MIR4668	mirbase	miRNA	microRNA 4668 [Source:HGNC Symbol;Acc:HGNC:41545]	hsa-mir-4668	MIR4668	-2.89618	-1.3452	-0.845809	-0.750513	-1.23402	-3.27301	3.24788e-05	0.00203735
3:184249695-184293031	+	ENSG00000284917	EEF1AKMT4-ECE2	ensembl_havana	protein_coding	EEF1AKMT4-ECE2 readthrough [Source:HGNC Symbol;Acc:HGNC:53615]		EEF1AKMT4-ECE2	0.883637	1.01862	1.74315	1.79907	1.44798	-1.06624	0.000345794	0.00777322
3:184249672-184258759	+	ENSG00000284753	EEF1AKMT4	ensembl_havana	protein_coding	EEF1A lysine methyltransferase 4 [Source:HGNC Symbol;Acc:HGNC:53611]		EEF1AKMT4	1.29538	1.47082	2.1483	2.24321	1.87969	-1.06101	0.000134185	0.00448837
16:56941028-56941726	+	ENSG00000261114		havana	lncRNA	novel transcript, sense intronic to HERPUD1			-1.40484	-0.933078	0.0361979	0.022792	-0.408486	-1.83216	0.000533102	0.00998129
1:27206930-27207796	+	ENSG00000225159	NPM1P39	havana	processed_pseudogene	nucleophosmin 1 pseudogene 39 [Source:HGNC Symbol;Acc:HGNC:45218]			-1.53905	-1.16104	-0.517163	-0.84582	-0.959522	-1.38522	0.00041562	0.00868239
11:117204967-117210292	+	ENSG00000280143		havana	TEC	novel transcript			5.00137	4.99256	5.84727	5.92874	5.55242	-1.03172	3.35485e-05	0.00209285
17:43800799-43833170	-	ENSG00000161647	MPP3	ensembl_havana	protein_coding	membrane palmitoylated protein 3 [Source:HGNC Symbol;Acc:HGNC:7221]	DLG3	MPP3	1.70914	1.41613	2.71048	2.39843	2.1814	-1.18392	1.07787e-05	0.00114892
9:37509150-37510299	+	ENSG00000234160		havana	lncRNA	novel transcript			-0.113252	-0.3919	0.871016	0.943247	0.467742	-1.22493	8.6902e-05	0.00350783
1:155610205-155614951	+	ENSG00000125459	MSTO1	ensembl_havana	protein_coding	misato mitochondrial distribution and morphology regulator 1 [Source:HGNC Symbol;Acc:HGNC:29678]	FLJ10504, LST005, misato, MST	MSTO1	2.98468	3.04314	3.94783	4.00326	3.61934	-1.1544	8.94802e-05	0.00355487
7:143382686-143382800	+	ENSG00000278449	MIR6892	mirbase	miRNA	microRNA 6892 [Source:HGNC Symbol;Acc:HGNC:50053]	hsa-mir-6892	MIR6892	-0.540833	-0.247374	0.807183	0.646572	0.31141	-1.63804	2.95615e-05	0.00196311
11:790475-798281	-	ENSG00000177542	SLC25A22	ensembl_havana	protein_coding	solute carrier family 25 member 22 [Source:HGNC Symbol;Acc:HGNC:19954]	EIEE3, FLJ13044, GC1, NET44	SLC25A22	4.37809	4.75368	5.28137	5.43711	5.05424	-1.0849	3.22321e-06	0.000606113
2:39786453-40255209	+	ENSG00000227028	SLC8A1-AS1	havana	lncRNA	SLC8A1 antisense RNA 1 [Source:HGNC Symbol;Acc:HGNC:44102]		SLC8A1-AS1	1.70975	1.17511	2.67962	2.38817	2.12711	-1.15153	0.00015073	0.00477218
2:40097270-40611053	-	ENSG00000183023	SLC8A1	ensembl_havana	protein_coding	solute carrier family 8 member A1 [Source:HGNC Symbol;Acc:HGNC:11068]	NCX1	SLC8A1	3.80763	3.38527	4.90739	4.58055	4.32411	-1.26242	0.000115276	0.00411023
1:33513998-34165842	-	ENSG00000121904	CSMD2	ensembl_havana	protein_coding	CUB and Sushi multiple domains 2 [Source:HGNC Symbol;Acc:HGNC:19290]	KIAA1884	CSMD2	1.85912	1.73399	2.75582	2.78366	2.39515	-1.07154	0.000236141	0.00612954
5:179110853-179345461	-	ENSG00000087116	ADAMTS2	ensembl_havana	protein_coding	ADAM metallopeptidase with thrombospondin type 1 motif 2 [Source:HGNC Symbol;Acc:HGNC:218]	ADAM-TS2, ADAMTS-3, hPCPNI, NPI, PCINP	ADAMTS2	7.0678	7.06582	8.2043	8.23072	7.80215	-1.30236	0.000112657	0.00404298
2:196133583-196176503	-	ENSG00000081320	STK17B	ensembl_havana	protein_coding	serine/threonine kinase 17b [Source:HGNC Symbol;Acc:HGNC:11396]	DRAK2	STK17B	6.39142	6.49539	7.32724	7.26308	6.96516	-1.0994	9.71138e-05	0.00369704
20:61252261-61940617	+	ENSG00000179242	CDH4	ensembl_havana	protein_coding	cadherin 4 [Source:HGNC Symbol;Acc:HGNC:1763]		CDH4	-0.439654	-0.644163	1.08959	1.01461	0.495092	-1.80953	6.02253e-05	0.00290789
X:78656068-78659328	-	ENSG00000179300	RTL3	ensembl_havana	protein_coding	retrotransposon Gag like 3 [Source:HGNC Symbol;Acc:HGNC:22997]	FLJ38865, Mar3, Mart3, SIRH9, ZCCHC5, ZHC5	RTL3	-2.14341	-1.31006	-0.229429	0.418261	-0.461296	-2.55826	1.06739e-05	0.00114892
10:70672506-70762441	+	ENSG00000138316	ADAMTS14	ensembl_havana	protein_coding	ADAM metallopeptidase with thrombospondin type 1 motif 14 [Source:HGNC Symbol;Acc:HGNC:14899]		ADAMTS14	3.68131	3.07137	4.78913	4.49541	4.18779	-1.26972	0.000221861	0.00595266
3:174438573-175810548	+	ENSG00000177694	NAALADL2	havana	protein_coding	N-acetylated alpha-linked acidic dipeptidase like 2 [Source:HGNC Symbol;Acc:HGNC:23219]		NAALADL2	3.35561	3.26309	4.20071	4.13294	3.82279	-1.01241	8.70415e-07	0.000268536
8:56496048-56559823	-	ENSG00000246430	LINC00968	havana	lncRNA	long intergenic non-protein coding RNA 968 [Source:HGNC Symbol;Acc:HGNC:48727]		LINC00968	5.30331	4.99438	6.55376	6.17528	5.9243	-1.40546	5.28987e-07	0.000196376
5:43486709-43515148	-	ENSG00000172244	C5orf34	ensembl_havana	protein_coding	chromosome 5 open reading frame 34 [Source:HGNC Symbol;Acc:HGNC:24738]	FLJ32363	C5orf34	1.15127	1.1826	1.96356	1.81955	1.59165	-1.00095	0.000201651	0.00559606
7:15611212-15686683	-	ENSG00000106511	MEOX2	ensembl_havana	protein_coding	mesenchyme homeobox 2 [Source:HGNC Symbol;Acc:HGNC:7014]	GAX, MOX2	MEOX2	-2.08789	-0.400739	1.00331	0.787672	0.268753	-3.775	1.66906e-06	0.000415338
3:50279087-50288114	+	ENSG00000179564	LSMEM2	ensembl_havana	protein_coding	leucine rich single-pass membrane protein 2 [Source:HGNC Symbol;Acc:HGNC:26781]	C3orf45, FLJ38608	LSMEM2	2.51439	2.48535	3.42809	3.33129	3.03314	-1.09334	2.73721e-07	0.000138322
3:50287732-50292918	-	ENSG00000214706	IFRD2	ensembl_havana	protein_coding	interferon related developmental regulator 2 [Source:HGNC Symbol;Acc:HGNC:5457]	IFNRP, SKMc15, SM15	IFRD2	5.13296	5.06582	5.97612	5.9164	5.61571	-1.02458	4.75842e-07	0.000190541
19:50797704-50804929	-	ENSG00000167747	C19orf48	ensembl_havana	transcribed_unitary_pseudogene	chromosome 19 open reading frame 48 [Source:HGNC Symbol;Acc:HGNC:29667]	BC006151, MGC13170	C19orf48	2.78544	2.59494	4.13786	3.96967	3.56421	-1.53619	5.02625e-05	0.00256389
13:59665583-60163928	-	ENSG00000139734	DIAPH3	ensembl_havana	protein_coding	diaphanous related formin 3 [Source:HGNC Symbol;Acc:HGNC:15480]	AN, AUNA1, DRF3, FLJ34705, NSDAN	DIAPH3	1.43124	1.38509	3.11178	3.05545	2.51245	-1.86725	0.000430207	0.00889494
6:152970519-152983579	-	ENSG00000112029	FBXO5	ensembl_havana	protein_coding	F-box protein 5 [Source:HGNC Symbol;Acc:HGNC:13584]	EMI1, FBX5, Fbxo31	FBXO5	2.41921	2.618	3.3457	3.30306	2.99838	-1.10564	0.000317292	0.00738041
1:212035553-212107400	+	ENSG00000143476	DTL	ensembl_havana	protein_coding	denticleless E3 ubiquitin protein ligase homolog [Source:HGNC Symbol;Acc:HGNC:30288]	CDT2, DCAF2, L2DTL, RAMP	DTL	0.8484	1.02705	3.6699	3.74953	2.95473	-3.0266	0.00046519	0.00930399
17:40287879-40304657	+	ENSG00000094804	CDC6	ensembl_havana	protein_coding	cell division cycle 6 [Source:HGNC Symbol;Acc:HGNC:1744]	CDC18L	CDC6	2.14939	1.90933	4.41547	4.32946	3.6912	-2.46047	0.000291802	0.00702277
19:4903080-4962154	+	ENSG00000276043	UHRF1	ensembl_havana	protein_coding	ubiquitin like with PHD and ring finger domains 1 [Source:HGNC Symbol;Acc:HGNC:12556]	FLJ21925, ICBP90, Np95, RNF106, TDRD22	UHRF1	2.96872	2.89439	5.64653	5.4641	4.82722	-2.8458	8.90648e-05	0.00354812
7:129502531-129512918	+	ENSG00000240204	SMKR1	ensembl_havana	protein_coding	small lysine rich protein 1 [Source:HGNC Symbol;Acc:HGNC:43561]		SMKR1	-1.43672	-1.1582	-0.164019	-0.584497	-0.750627	-1.64466	0.000190009	0.0054424
12:105235290-105396097	+	ENSG00000235162	C12orf75	ensembl_havana	protein_coding	chromosome 12 open reading frame 75 [Source:HGNC Symbol;Acc:HGNC:35164]	AGD3, OCC-1, OCC1	C12orf75	6.56148	6.6321	7.97801	8.03476	7.50358	-1.58659	6.04498e-07	0.000210598
4:1617915-1684261	-	ENSG00000174137	FAM53A	ensembl_havana	protein_coding	family with sequence similarity 53 member A [Source:HGNC Symbol;Acc:HGNC:31860]	DNTNP	FAM53A	-0.278629	-0.36057	0.612497	0.273221	0.130186	-1.13017	0.00027983	0.00685795
12:49265156-49273306	-	ENSG00000258232		havana	lncRNA	novel transcript, antisense to TUBA1C			6.06762	6.38922	7.16035	7.26574	6.82471	-1.25449	0.000190967	0.00546016
12:49127782-49188484	+	ENSG00000258017		havana	lncRNA	novel transcript, antisense to TUBA1B			8.13107	8.18851	9.47974	9.41471	8.96403	-1.51561	0.000491824	0.00952725
12:49127782-49131397	-	ENSG00000123416	TUBA1B	ensembl_havana	protein_coding	tubulin alpha 1b [Source:HGNC Symbol;Acc:HGNC:18809]	K-ALPHA-1	TUBA1B	8.36025	8.41364	9.7088	9.63108	9.18811	-1.51529	0.000469984	0.00936361
18:12307669-12344320	+	ENSG00000176014	TUBB6	ensembl_havana	protein_coding	tubulin beta 6 class V [Source:HGNC Symbol;Acc:HGNC:20776]	HsT1601, MGC4083	TUBB6	7.32503	7.35192	8.35311	8.33857	7.95692	-1.19913	1.78375e-05	0.00148642
11:10305073-10307397	+	ENSG00000148926	ADM	ensembl_havana	protein_coding	adrenomedullin [Source:HGNC Symbol;Acc:HGNC:259]	AM	ADM	6.37262	5.95378	7.27885	6.8835	6.72716	-1.07466	0.000329457	0.00755117
18:59430939-59697662	-	ENSG00000183287	CCBE1	ensembl_havana	protein_coding	collagen and calcium binding EGF domains 1 [Source:HGNC Symbol;Acc:HGNC:29426]	FLJ30681, KIAA1983	CCBE1	6.62721	6.81744	8.04314	7.99722	7.54174	-1.58804	0.000289116	0.00699337
18:59696459-59698111	+	ENSG00000267774		havana	lncRNA	novel transcript, antisense to CCBE1			3.95649	4.12735	5.42456	5.32171	4.89132	-1.65019	0.000188822	0.00541936
11:70467854-71252577	-	ENSG00000162105	SHANK2	ensembl_havana	protein_coding	SH3 and multiple ankyrin repeat domains 2 [Source:HGNC Symbol;Acc:HGNC:14295]	CORTBP1, CTTNBP1, ProSAP1, SHANK, SPANK-3	SHANK2	2.09697	1.94535	3.73181	3.70514	3.15474	-1.84064	0.000297836	0.00708753
4:72280969-72569221	-	ENSG00000156140	ADAMTS3	ensembl_havana	protein_coding	ADAM metallopeptidase with thrombospondin type 1 motif 3 [Source:HGNC Symbol;Acc:HGNC:219]	ADAMTS-4, KIAA0366	ADAMTS3	3.35643	3.62153	4.86976	5.19983	4.52018	-1.70813	0.00039205	0.00838336
20:38419638-38435409	-	ENSG00000196756	SNHG17	havana	lncRNA	small nucleolar RNA host gene 17 [Source:HGNC Symbol;Acc:HGNC:48600]		SNHG17	2.40844	2.60756	3.28346	3.52897	3.05886	-1.06864	0.000102356	0.00382483
11:67506497-67508649	-	ENSG00000167797	CDK2AP2	ensembl_havana	protein_coding	cyclin dependent kinase 2 associated protein 2 [Source:HGNC Symbol;Acc:HGNC:30833]	DOC-1R, p14	CDK2AP2	4.03369	3.89651	5.08583	4.93379	4.62188	-1.24843	2.13858e-05	0.00167572
22:21642302-21644299	+	ENSG00000128228	SDF2L1	ensembl_havana	protein_coding	stromal cell derived factor 2 like 1 [Source:HGNC Symbol;Acc:HGNC:10676]	AP000553.C22.4, OTTHUMT00000075032	SDF2L1	4.08717	4.20266	4.97164	5.1077	4.7049	-1.08208	0.000316766	0.00738041

## Sheet: analysis DMSO+Pg vs DAC+Pg
The list of differentially expressed genes in GFs that were treated with DMSO or DAC for 12 days and were either left unstimulated in medium or were infected with P. gingivalis (Pg, MOI 20). The following parameters were used for analysis: FDR < 0.01 and abs(logFC) > 1.
coord	strand	gene_id	gene_name	gene_source	gene_biotype	description	external_synonym	entrezgene_accession	DAC LogCPM	DAC+Pg LogCPM	DMSO LogCPM	DMSO+Pg LogCPM	logCPM	DMSO+Pg vs DAC+Pg logFC	DMSO+Pg vs DAC+Pg PValue	DMSO+Pg vs DAC+Pg FDR
8:66126896-66175485	+	ENSG00000147573	TRIM55	ensembl_havana	protein_coding	tripartite motif containing 55 [Source:HGNC Symbol;Acc:HGNC:14215]	MURF-2, RNF29	TRIM55	-1.25566	-1.03616	-3.39557	-3.57006	-1.9022	4.90005	6.90607e-05	0.00282289
1:203178931-203186704	-	ENSG00000133048	CHI3L1	ensembl_havana	protein_coding	chitinase 3 like 1 [Source:HGNC Symbol;Acc:HGNC:1932]	GP39, YK-40, YKL40	CHI3L1	3.23674	3.15805	-1.76321	-1.55812	2.18873	4.87216	0.000124392	0.00395119
22:23768226-23784316	+	ENSG00000099953	MMP11	ensembl_havana	protein_coding	matrix metallopeptidase 11 [Source:HGNC Symbol;Acc:HGNC:7157]	STMY3	MMP11	4.73128	4.46191	2.91059	2.68487	3.93252	1.61436	0.000149697	0.00447215
1:11189355-11195981	+	ENSG00000171819	ANGPTL7	ensembl_havana	protein_coding	angiopoietin like 7 [Source:HGNC Symbol;Acc:HGNC:24078]	AngX, CDT6	ANGPTL7	-0.41442	-0.78102	-3.5338	-3.57006	-1.43396	5.25103	0.00040716	0.00779385
2:20200797-20225433	-	ENSG00000115884	SDC1	ensembl_havana	protein_coding	syndecan 1 [Source:HGNC Symbol;Acc:HGNC:10658]	CD138, SDC, SYND1, syndecan	SDC1	6.60593	6.37167	5.23799	5.03294	5.93748	1.15899	6.30268e-05	0.00272374
1:46175073-46185962	+	ENSG00000117472	TSPAN1	ensembl_havana	protein_coding	tetraspanin 1 [Source:HGNC Symbol;Acc:HGNC:20657]	NET-1, TSPAN-1	TSPAN1	1.39473	1.17377	-0.791709	-0.928532	0.545207	2.08237	4.19252e-05	0.0021926
9:116423112-117415070	-	ENSG00000148219	ASTN2	ensembl_havana	protein_coding	astrotactin 2 [Source:HGNC Symbol;Acc:HGNC:17021]	KIAA0634	ASTN2	2.10191	1.99192	0.902425	0.770556	1.53999	1.06391	0.000146763	0.00440562
11:73238975-73242335	+	ENSG00000260401		havana	lncRNA	novel transcript, overlapping to P2RY2			-0.812209	-0.599403	-1.76371	-2.86301	-1.29504	2.98237	0.000262897	0.00600737
1:6412418-6424670	-	ENSG00000069812	HES2	ensembl_havana	protein_coding	hes family bHLH transcription factor 2 [Source:HGNC Symbol;Acc:HGNC:16005]	bHLHb40	HES2	-0.448047	-0.684372	-3.15444	-3.12503	-1.37628	3.48193	0.00023219	0.00563547
11:10858179-10908972	+	ENSG00000247271	ZBED5-AS1	havana	lncRNA	ZBED5 antisense RNA 1 [Source:HGNC Symbol;Acc:HGNC:48646]		ZBED5-AS1	2.53447	2.33517	1.31078	1.03135	1.90435	1.17592	3.821e-05	0.00210016
5:17684584-17955857	+	ENSG00000249937	LINC02223	havana	lncRNA	long intergenic non-protein coding RNA 2223 [Source:HGNC Symbol;Acc:HGNC:53092]			0.0371473	-0.028265	-1.85154	-2.50977	-0.728708	3.00966	0.000333421	0.00683905
13:42810366-42814897	-	ENSG00000271216	LINC01050	havana_tagene	lncRNA	long intergenic non-protein coding RNA 1050 [Source:HGNC Symbol;Acc:HGNC:49044]			1.06996	1.12169	-1.38637	-1.34101	0.299197	2.59351	0.000406278	0.00778356
8:143017982-143023832	+	ENSG00000160932	LY6E	ensembl_havana	protein_coding	lymphocyte antigen 6 family member E [Source:HGNC Symbol;Acc:HGNC:6727]	RIG-E, SCA-2, TSA-1	LY6E	9.20724	9.08984	7.59759	7.39769	8.5041	1.52861	4.58089e-07	0.000219715
5:42983636-42993276	-	ENSG00000287263		havana_tagene	lncRNA	novel transcript			3.46515	3.58174	1.7464	1.96955	2.88433	1.47187	8.39595e-07	0.000278669
9:6215786-6257983	+	ENSG00000137033	IL33	ensembl_havana	protein_coding	interleukin 33 [Source:HGNC Symbol;Acc:HGNC:16028]	C9orf26, DKFZp586H0523, DVS27, IL1F11, NF-HEV	IL33	1.36284	1.67973	-1.59452	-1.09174	0.664186	2.85708	0.000160653	0.0046403
15:40039242-40076539	+	ENSG00000248508	SRP14-AS1	havana	lncRNA	SRP14 antisense RNA1 (head to head) [Source:HGNC Symbol;Acc:HGNC:48619]		SRP14-AS1	2.0091	1.82317	0.667511	0.272054	1.33192	1.44718	8.50901e-05	0.00312803
9:32455302-32526208	-	ENSG00000107201	DDX58	ensembl_havana	protein_coding	DExD/H-box helicase 58 [Source:HGNC Symbol;Acc:HGNC:19102]	DKFZp434J1111, FLJ13599, RIG-1, RIG-I, RIG1	DDX58	4.8219	5.36968	3.37457	4.19709	4.58569	1.02667	7.02339e-05	0.00285143
22:36253071-36267530	+	ENSG00000100342	APOL1	ensembl_havana	protein_coding	apolipoprotein L1 [Source:HGNC Symbol;Acc:HGNC:618]	APOL	APOL1	6.36891	6.59752	4.24529	4.80147	5.77049	1.6465	7.83557e-07	0.000278669
9:20999509-21031640	-	ENSG00000188921	HACD4	ensembl_havana	protein_coding	3-hydroxyacyl-CoA dehydratase 4 [Source:HGNC Symbol;Acc:HGNC:20920]	Em:AL662879.1, OTTHUMG00000021016, PTPLAD2	HACD4	4.80948	4.75279	3.44427	3.27358	4.19529	1.3323	2.78897e-05	0.00180446
8:23084355-23103558	+	ENSG00000284948		havana	lncRNA	novel transcript		LOC254896	1.67129	1.26774	-1.60345	-2.11438	0.564555	3.71442	9.62741e-06	0.00106869
20:35174355-35174919	-	ENSG00000278367		havana	lncRNA	novel transcript, antisense to PROCR			4.93671	4.81202	3.13727	2.90235	4.17236	1.77183	2.60183e-05	0.00174038
20:35172072-35216240	+	ENSG00000101000	PROCR	ensembl_havana	protein_coding	protein C receptor [Source:HGNC Symbol;Acc:HGNC:9452]	CCD41, CD201, EPCR	PROCR	6.09735	5.96251	4.23781	4.08329	5.32328	1.73402	6.44658e-05	0.00272601
X:115003975-115019977	-	ENSG00000123496	IL13RA2	ensembl_havana	protein_coding	interleukin 13 receptor subunit alpha 2 [Source:HGNC Symbol;Acc:HGNC:5975]	CD213a2, CT19, IL-13R, IL13BP	IL13RA2	3.84646	3.84825	0.515388	0.75624	2.92773	3.01891	6.57512e-05	0.00273199
4:88378739-88443097	+	ENSG00000138642	HERC6	ensembl_havana	protein_coding	HECT and RLD domain containing E3 ubiquitin protein ligase family member 6 [Source:HGNC Symbol;Acc:HGNC:26072]	FLJ20637	HERC6	4.16421	4.19324	2.08375	2.37654	3.46789	1.68303	7.04744e-05	0.0028549
22:39014257-39020352	+	ENSG00000244509	APOBEC3C	ensembl_havana	protein_coding	apolipoprotein B mRNA editing enzyme catalytic subunit 3C [Source:HGNC Symbol;Acc:HGNC:17353]	APOBEC1L, ARDC2, ARDC4, ARP5, bK150C2.3, PBI	APOBEC3C	6.0048	5.74485	4.78751	4.55099	5.36149	1.03712	1.96118e-05	0.00151058
16:53035690-53052873	-	ENSG00000277639		havana	protein_coding	novel protein		LOC105371267	1.49618	1.1583	-0.0638547	-0.150731	0.753905	1.22766	0.000436275	0.00807144
10:112374116-112428379	+	ENSG00000197142	ACSL5	ensembl_havana	protein_coding	acyl-CoA synthetase long chain family member 5 [Source:HGNC Symbol;Acc:HGNC:16526]	ACS2, ACS5, FACL5	ACSL5	1.85173	2.28916	-0.0297718	0.824424	1.46036	1.33978	0.000186814	0.00504594
1:1001138-1014540	+	ENSG00000187608	ISG15	ensembl_havana	protein_coding	ISG15 ubiquitin like modifier [Source:HGNC Symbol;Acc:HGNC:4053]	G1P2, IFI15, UCRP	ISG15	4.9914	4.88445	2.96718	2.91305	4.20896	1.82659	7.84384e-07	0.000278669
2:202073255-202205188	+	ENSG00000182329	KIAA2012	havana	protein_coding	KIAA2012 [Source:HGNC Symbol;Acc:HGNC:51250]		KIAA2012	0.0657755	0.280915	-1.9953	-2.13045	-0.581126	2.73535	3.64238e-05	0.0020624
12:112978395-113011723	+	ENSG00000111335	OAS2	ensembl_havana	protein_coding	2'-5'-oligoadenylate synthetase 2 [Source:HGNC Symbol;Acc:HGNC:8087]		OAS2	5.54942	5.60753	3.47427	4.02005	4.89695	1.43816	3.65253e-05	0.00206263
2:6865557-6898239	+	ENSG00000134321	RSAD2	ensembl_havana	protein_coding	radical S-adenosyl methionine domain containing 2 [Source:HGNC Symbol;Acc:HGNC:30908]	cig5, vig1, Viperin	RSAD2	3.31695	3.5447	-0.396541	1.07258	2.56297	2.3675	0.000303179	0.00646263
21:41441056-41445708	-	ENSG00000228318		havana	lncRNA	novel transcript			3.37759	3.28369	-0.780651	0.324576	2.39319	2.87916	1.4196e-05	0.00128075
21:41420020-41470071	+	ENSG00000157601	MX1	ensembl_havana	protein_coding	MX dynamin like GTPase 1 [Source:HGNC Symbol;Acc:HGNC:7532]	IFI-78K, lncMX1-215, MxA	MX1	5.40857	5.42197	1.5116	2.46835	4.4878	2.82008	1.3711e-05	0.00126912
10:112395813-112425589	-	ENSG00000232934		havana	lncRNA	novel transcript, antisense to ACSL5			0.38536	0.745083	-1.15918	-0.767634	-0.0177434	1.49044	0.000290819	0.00637522
1:78619902-78646145	+	ENSG00000137959	IFI44L	ensembl_havana	protein_coding	interferon induced protein 44 like [Source:HGNC Symbol;Acc:HGNC:17817]	C1orf29, GS3686	IFI44L	3.15065	3.13919	-0.252216	-0.273109	2.22453	3.3955	0.000163181	0.00468343
19:43211791-43269530	-	ENSG00000183668	PSG9	ensembl_havana	protein_coding	pregnancy specific beta-1-glycoprotein 9 [Source:HGNC Symbol;Acc:HGNC:9526]	PSG11, PSGII	PSG9	3.01638	2.8548	-1.23952	-1.6516	1.90315	4.63801	1.94347e-05	0.00151052
4:186890969-186892366	+	ENSG00000250829		havana	lncRNA	novel transcript			-0.801113	-0.817396	-2.68619	-3.32733	-1.55199	3.95099	7.19622e-05	0.00286898
11:65455258-65466720	+	ENSG00000173727		havana	transcribed_unprocessed_pseudogene	Finkel-Biskis-Reilly murine sarcoma virus (FBR-MuSV) ubiquitously expressed (FAU) pseudogene			3.80053	3.44322	1.89484	1.45399	2.91937	1.86081	0.000167234	0.0047083
8:102528740-102539943	+	ENSG00000253633		havana	lncRNA	novel transcript		LOC107986898	0.100406	-0.640803	-1.75996	-2.56566	-0.918295	2.3777	0.000578755	0.00957334
12:26971579-27014434	-	ENSG00000064115	TM7SF3	ensembl_havana	protein_coding	transmembrane 7 superfamily member 3 [Source:HGNC Symbol;Acc:HGNC:23049]		TM7SF3	6.35611	6.2593	5.19581	5.08151	5.80516	1.01574	7.81582e-09	2.94982e-05
1:6247353-6261098	-	ENSG00000158292	GPR153	ensembl_havana	protein_coding	G protein-coupled receptor 153 [Source:HGNC Symbol;Acc:HGNC:23618]	PGR1	GPR153	5.59816	5.42792	4.35243	4.11891	4.98016	1.1493	7.1375e-06	0.000892219
8:23102921-23117445	+	ENSG00000173535	TNFRSF10C	ensembl_havana	protein_coding	TNF receptor superfamily member 10c [Source:HGNC Symbol;Acc:HGNC:11906]	CD263, DcR1, LIT, TRAILR3, TRID	TNFRSF10C	2.90442	2.73765	-0.808487	-1.07661	1.86284	3.86881	1.44161e-07	0.000120909
20:35115364-35147336	-	ENSG00000088298	EDEM2	ensembl_havana	protein_coding	ER degradation enhancing alpha-mannosidase like protein 2 [Source:HGNC Symbol;Acc:HGNC:15877]	bA4204.1, C20orf31, C20orf49, FLJ10783	EDEM2, MMP24-AS1-EDEM2	5.55207	5.452	4.26374	4.21128	4.96478	1.08076	2.88548e-07	0.000181504
1:225810124-225845563	+	ENSG00000143819	EPHX1	ensembl_havana	protein_coding	epoxide hydrolase 1 [Source:HGNC Symbol;Acc:HGNC:3401]	EPHX	EPHX1	7.78299	7.57763	6.41005	6.20525	7.11095	1.21602	1.47689e-05	0.00129128
10:44997698-45000888	-	ENSG00000165511	ZNF22-AS1	ensembl_havana	lncRNA	ZNF22 antisense RNA 1 [Source:HGNC Symbol;Acc:HGNC:23509]	C10orf25, FLJ30567	ZNF22-AS1	1.60982	1.7817	1.01294	0.628213	1.30195	1.01872	3.6904e-05	0.00206598
9:121338987-121370304	-	ENSG00000148175	STOM	ensembl_havana	protein_coding	stomatin [Source:HGNC Symbol;Acc:HGNC:3383]	BND7, EPB7, EPB72	STOM	9.61273	9.41463	8.0973	7.97152	8.91081	1.28251	1.10324e-06	0.000316239
11:308408-315272	+	ENSG00000288681		havana	protein_coding	novel protein			6.98717	6.91718	4.84492	4.81829	6.19046	1.95139	8.0848e-07	0.000278669
11:310041-315272	+	ENSG00000185885	IFITM1	ensembl_havana	protein_coding	interferon induced transmembrane protein 1 [Source:HGNC Symbol;Acc:HGNC:5412]	9-27, CD225, DSPA2a, IFI17	IFITM1	7.50595	7.42132	4.90553	4.8224	6.61901	2.4509	1.64874e-08	3.71826e-05
22:21009808-21028830	+	ENSG00000099957	P2RX6	ensembl_havana	protein_coding	purinergic receptor P2X 6 [Source:HGNC Symbol;Acc:HGNC:8538]	MGC129625, P2RXL1, P2X6, P2XM	P2RX6	1.91044	1.5371	0.583992	-0.0288641	1.14623	1.46972	5.5646e-05	0.00253033
17:74862497-74873031	-	ENSG00000161513	FDXR	ensembl_havana	protein_coding	ferredoxin reductase [Source:HGNC Symbol;Acc:HGNC:3642]	ADR, ADXR	FDXR	5.22488	5.02655	3.58781	3.34831	4.47442	1.51531	2.37461e-08	4.13639e-05
1:110362851-110391082	-	ENSG00000168679	SLC16A4	ensembl_havana	protein_coding	solute carrier family 16 member 4 [Source:HGNC Symbol;Acc:HGNC:10925]	MCT4, MCT5	SLC16A4	6.1631	5.96529	3.7753	3.50043	5.25266	2.31681	2.23059e-05	0.00161187
5:55424854-55534969	-	ENSG00000067113	PLPP1	ensembl_havana	protein_coding	phospholipid phosphatase 1 [Source:HGNC Symbol;Acc:HGNC:9228]	LPP1, PAP-2a, PPAP2A	PLPP1	6.8438	6.68581	5.27276	5.15566	6.14703	1.36398	1.55291e-05	0.0013337
17:34319435-34321402	+	ENSG00000108700	CCL8	ensembl_havana	protein_coding	C-C motif chemokine ligand 8 [Source:HGNC Symbol;Acc:HGNC:10635]	HC14, MCP-2, SCYA8	CCL8	-1.77155	2.34373	-3.15358	-0.608111	0.605241	2.94749	0.000556475	0.00937602
4:89700345-89838315	-	ENSG00000145335	SNCA	ensembl_havana	protein_coding	synuclein alpha [Source:HGNC Symbol;Acc:HGNC:11138]	NACP, PARK1, PARK4, PD1	SNCA	3.27673	2.89403	1.86745	1.12734	2.48431	1.65811	0.000517136	0.00891891
1:54169651-54200036	-	ENSG00000215883	CYB5RL	ensembl_havana	protein_coding	cytochrome b5 reductase like [Source:HGNC Symbol;Acc:HGNC:32220]	LOC606495	CYB5RL	3.43519	3.306	2.49066	2.13654	2.90916	1.03365	0.000436755	0.00807357
11:74454841-74467729	-	ENSG00000175538	KCNE3	ensembl_havana	protein_coding	potassium voltage-gated channel subfamily E regulatory subunit 3 [Source:HGNC Symbol;Acc:HGNC:6243]	HOKPP, MiRP2	KCNE3	1.3654	0.21574	-0.493874	-1.56229	0.216122	1.86968	0.00016696	0.0047083
2:159615296-159617082	+	ENSG00000224152		havana	lncRNA	novel transcript, antisense to BAZ2B			1.79443	1.87197	0.95383	0.682117	1.38943	1.08164	0.000179548	0.00492832
6:36676460-36687337	+	ENSG00000124762	CDKN1A	ensembl_havana	protein_coding	cyclin dependent kinase inhibitor 1A [Source:HGNC Symbol;Acc:HGNC:1784]	CAP20, CDKN1, CIP1, P21, p21CIP1, p21Cip1/Waf1, SDI1, WAF1	CDKN1A	9.37233	8.94853	7.91589	7.61062	8.59913	1.14233	3.8004e-05	0.00209392
12:108621895-108633894	-	ENSG00000110876	SELPLG	ensembl_havana	protein_coding	selectin P ligand [Source:HGNC Symbol;Acc:HGNC:10722]	CD162, PSGL-1	SELPLG	4.03335	3.84243	2.26213	2.14333	3.28566	1.52977	3.5933e-05	0.0020624
19:48061371-48064945	+	ENSG00000269420	PLA2G4C-AS1	havana	lncRNA	PLA2G4C antisense RNA 1 [Source:HGNC Symbol;Acc:HGNC:51585]		PLA2G4C-AS1	0.879376	1.03937	-1.06981	-0.926472	0.263648	1.93641	0.000150146	0.00447377
1:221880981-221978523	-	ENSG00000238042	LINC02257	havana	lncRNA	long intergenic non-protein coding RNA 2257 [Source:HGNC Symbol;Acc:HGNC:53159]		LINC02257	1.61133	1.44218	0.0808823	-0.581732	0.877245	1.94997	0.000447793	0.00819085
19:48047843-48110817	-	ENSG00000105499	PLA2G4C	ensembl_havana	protein_coding	phospholipase A2 group IVC [Source:HGNC Symbol;Acc:HGNC:9037]	cPLA2-gamma	PLA2G4C	3.04628	3.46475	1.03149	1.23077	2.53138	2.08751	0.000252627	0.00590945
9:137459952-137550402	-	ENSG00000130653	PNPLA7	ensembl_havana	protein_coding	patatin like phospholipase domain containing 7 [Source:HGNC Symbol;Acc:HGNC:24768]	C9orf111, FLJ31318, FLJ43070, FLJ44279, NTE-R1, NTEL1, RP11-48C7.2	PNPLA7	3.20044	2.99883	1.7976	1.52716	2.52458	1.31832	5.36479e-05	0.00248381
1:203305491-203309602	+	ENSG00000159388	BTG2	ensembl_havana	protein_coding	BTG anti-proliferation factor 2 [Source:HGNC Symbol;Acc:HGNC:1131]	APRO1, MGC126063, MGC126064, PC3, TIS21	BTG2	5.15685	4.66039	3.02002	2.95206	4.2159	1.52535	4.72852e-06	0.000743593
19:1039997-1065572	+	ENSG00000064687	ABCA7	ensembl_havana	protein_coding	ATP binding cassette subfamily A member 7 [Source:HGNC Symbol;Acc:HGNC:37]	ABCX	ABCA7	3.89586	3.71368	1.33717	1.0488	2.98219	2.52451	0.000420376	0.00790648
4:158170752-158202877	+	ENSG00000248429	FAM198B-AS1	havana	lncRNA	FAM198B antisense RNA 1 [Source:HGNC Symbol;Acc:HGNC:53132]		FAM198B-AS1	2.82003	2.71897	1.01539	0.929912	2.10725	1.66855	0.000561162	0.00943394
4:128292751-128519398	+	ENSG00000251432	LINC02615	havana	lncRNA	long intergenic non-protein coding RNA 2615 [Source:HGNC Symbol;Acc:HGNC:53402]		LINC02615	0.775399	0.28161	-1.3927	-1.37399	-0.147444	1.68668	0.000164009	0.00468635
4:48885019-48906937	-	ENSG00000145247	OCIAD2	ensembl_havana	protein_coding	OCIA domain containing 2 [Source:HGNC Symbol;Acc:HGNC:28685]	MGC45416	OCIAD2	3.67611	3.51245	2.30278	1.89486	3.00612	1.46252	0.00017851	0.00491202
1:171635417-171652688	-	ENSG00000034971	MYOC	ensembl_havana	protein_coding	myocilin [Source:HGNC Symbol;Acc:HGNC:7610]	GLC1A, JOAG1, TIGR	MYOC	-0.790109	-1.15074	-3.5338	-3.44465	-1.75415	4.0829	0.000222184	0.00549553
3:46416524-46423591	-	ENSG00000283646	LINC02009	havana	lncRNA	long intergenic non-protein coding RNA 2009 [Source:HGNC Symbol;Acc:HGNC:52845]		LINC02009	-1.11382	-1.76143	-3.04639	-3.70946	-2.09764	5.4263	0.000438641	0.00808878
17:27623364-27640777	+	ENSG00000266728		havana	protein_coding	novel protein			2.25206	2.18355	1.10556	0.926233	1.71289	1.14172	0.00033934	0.00691074
17:27629798-27649560	+	ENSG00000168961	LGALS9	ensembl_havana	protein_coding	galectin 9 [Source:HGNC Symbol;Acc:HGNC:6570]	LGALS9A	LGALS9	3.18872	3.27695	1.67512	1.44315	2.59137	1.7198	0.000502977	0.00876822
14:73242651-73245979	-	ENSG00000258376		havana	lncRNA	novel transcript, antisense to PAPLN			0.0556637	0.335845	-1.60885	-1.93226	-0.494536	2.45886	3.05354e-05	0.00191544
1:222010825-222064773	-	ENSG00000232679	LINC01705	havana	lncRNA	long intergenic non-protein coding RNA 1705 [Source:HGNC Symbol;Acc:HGNC:52493]	RP11-400N13.3		3.58751	3.27501	1.38811	0.957108	2.66727	2.20437	7.43633e-05	0.00291855
1:15236521-15400283	+	ENSG00000142621	FHAD1	ensembl_havana	protein_coding	forkhead associated phosphopeptide binding domain 1 [Source:HGNC Symbol;Acc:HGNC:29408]	KIAA1937	FHAD1	1.074	1.05308	-1.56952	-1.70435	0.23106	2.92236	1.76987e-05	0.00143125
8:29333064-29350684	-	ENSG00000120875	DUSP4	ensembl_havana	protein_coding	dual specificity phosphatase 4 [Source:HGNC Symbol;Acc:HGNC:3070]	HVH2, MKP-2, TYP	DUSP4	5.74356	5.5993	3.81334	3.29501	4.92358	2.16293	9.43704e-05	0.00331835
1:16645622-16650289	+	ENSG00000186301	MST1P2	havana	unprocessed_pseudogene	macrophage stimulating 1 pseudogene 2 [Source:HGNC Symbol;Acc:HGNC:7383]	MSPL-2, MSPL2, MSTP2		1.34345	0.881469	-0.0463532	-0.381165	0.58269	1.17683	7.81521e-05	0.00297938
17:68535113-68601367	-	ENSG00000108950	FAM20A	ensembl_havana	protein_coding	FAM20A golgi associated secretory pathway pseudokinase [Source:HGNC Symbol;Acc:HGNC:23015]	DKFZp434F2322	FAM20A	4.3168	4.2314	2.27871	2.02044	3.52755	2.07598	0.00034975	0.00704634
X:23783173-23786210	+	ENSG00000130066	SAT1	ensembl_havana	protein_coding	spermidine/spermine N1-acetyltransferase 1 [Source:HGNC Symbol;Acc:HGNC:10540]	SAT, SSAT	SAT1	6.29552	6.86831	4.92305	5.19589	6.00191	1.51923	0.000109362	0.00364192
X:23783278-23783367	+	ENSG00000288706		havana	protein_coding	novel protein			4.78686	5.25486	3.40558	3.56907	4.42852	1.54074	0.000191578	0.00509386
8:42338454-42371808	+	ENSG00000070501	POLB	ensembl_havana	protein_coding	DNA polymerase beta [Source:HGNC Symbol;Acc:HGNC:9174]		POLB	3.11356	3.14515	2.18831	1.98023	2.66657	1.00567	7.43653e-05	0.00291855
12:109116595-109268226	+	ENSG00000076555	ACACB	ensembl_havana	protein_coding	acetyl-CoA carboxylase beta [Source:HGNC Symbol;Acc:HGNC:85]	ACC2, ACCB, HACC275	ACACB	3.75431	3.13546	2.16363	1.4256	2.81929	1.56638	5.62805e-05	0.00254385
4:76011184-76112802	+	ENSG00000156219	ART3	ensembl_havana	protein_coding	ADP-ribosyltransferase 3 (inactive) [Source:HGNC Symbol;Acc:HGNC:725]	ARTC3	ART3	-0.635675	-0.288763	-3.39558	-3.33167	-1.32432	4.55539	0.000193428	0.00511703
1:149886918-149887411	+	ENSG00000184260	H2AC20	ensembl_havana	protein_coding	H2A clustered histone 20 [Source:HGNC Symbol;Acc:HGNC:4738]	H2A, H2A/q, H2AFQ, HIST2H2AC	H2AC20	-0.68509	-0.459446	-1.68355	-2.28044	-1.13098	2.1212	3.88651e-05	0.00211055
7:110108031-110534757	-	ENSG00000226965		havana	lncRNA	novel transcript			-0.0461978	0.210027	-1.80123	-2.94559	-0.703721	4.04703	7.74658e-05	0.0029582
5:138439057-138446969	+	ENSG00000132563	REEP2	ensembl_havana	protein_coding	receptor accessory protein 2 [Source:HGNC Symbol;Acc:HGNC:17975]	C5orf19, SGC32445, SPG72, Yip2d	REEP2	3.20352	3.12294	1.95205	1.49795	2.57657	1.46671	0.000271272	0.00612734
7:128790757-128822132	+	ENSG00000128596	CCDC136	ensembl_havana	protein_coding	coiled-coil domain containing 136 [Source:HGNC Symbol;Acc:HGNC:22225]	DKFZP434G156, KIAA1793, NAG6	CCDC136	2.73463	2.54734	1.50748	1.2803	2.11048	1.10902	0.000231008	0.00562491
17:21238870-21253410	-	ENSG00000274180	NATD1	ensembl_havana	protein_coding	N-acetyltransferase domain containing 1 [Source:HGNC Symbol;Acc:HGNC:30770]	C17orf103, Gtlf3b, MGC33894	NATD1	4.79328	4.1092	3.77045	2.68111	3.97294	1.26735	0.000139907	0.00428135
14:103525010-103529072	-	ENSG00000260285		havana	lncRNA	novel transcript, antisense to TRMT61A			0.993275	0.445865	-0.339482	-1.02805	0.17813	1.45528	5.84442e-05	0.00258996
1:154944076-154956123	-	ENSG00000163346	PBXIP1	ensembl_havana	protein_coding	PBX homeobox interacting protein 1 [Source:HGNC Symbol;Acc:HGNC:21199]	HPIP	PBXIP1	7.45792	7.27573	6.27737	6.0439	6.85509	1.0645	6.96433e-07	0.0002673
15:99098217-99135593	+	ENSG00000182253	SYNM	ensembl_havana	protein_coding	synemin [Source:HGNC Symbol;Acc:HGNC:24466]	DMN, KIAA0353, SYN	SYNM	5.69114	5.55514	4.094	3.86472	4.98351	1.53089	3.18711e-07	0.00019506
17:34356480-34358610	+	ENSG00000181374	CCL13	ensembl_havana	protein_coding	C-C motif chemokine ligand 13 [Source:HGNC Symbol;Acc:HGNC:10611]	CKb10, MCP-4, MGC17134, NCC-1, SCYA13, SCYL1	CCL13	0.89836	1.36722	-3.39744	-2.06653	0.207811	3.71991	1.06692e-06	0.000313011
12:12891559-12917937	+	ENSG00000013588	GPRC5A	ensembl_havana	protein_coding	G protein-coupled receptor class C group 5 member A [Source:HGNC Symbol;Acc:HGNC:9836]	PEIG-1, RAI3, RAIG1, TIG1	GPRC5A	1.97928	1.86848	-0.45828	-0.290882	1.14177	2.08685	5.61551e-07	0.000239931
15:98954149-99105824	-	ENSG00000259475		havana	lncRNA	novel transcript, antisense to IGF1R and SYNM			1.26978	1.05081	-0.103194	-0.549963	0.57667	1.53905	3.50194e-05	0.0020624
8:142784882-142786539	-	ENSG00000167656	LY6D	ensembl_havana	protein_coding	lymphocyte antigen 6 family member D [Source:HGNC Symbol;Acc:HGNC:13348]	E48	LY6D	-0.292978	-0.0120889	-3.5338	-3.70946	-1.06668	7.43555	2.1142e-06	0.000456726
8:142785374-142812120	+	ENSG00000253715		havana	lncRNA	novel transcript			-0.89342	-0.611934	-3.5338	-3.70946	-1.59644	6.77424	0.000160537	0.0046403
2:208359714-208854503	+	ENSG00000144407	PTH2R	ensembl_havana	protein_coding	parathyroid hormone 2 receptor [Source:HGNC Symbol;Acc:HGNC:9609]	PTHR2	PTH2R	-0.468403	-0.686161	-3.5338	-3.70946	-1.4558	6.68191	0.000115213	0.00375395
9:12685439-12710285	+	ENSG00000107165	TYRP1	ensembl_havana	protein_coding	tyrosinase related protein 1 [Source:HGNC Symbol;Acc:HGNC:12450]	b-PROTEIN, CAS2, CATB, GP75, OCA3, TRP, TYRP	TYRP1	-0.988406	-0.816961	-2.94967	-3.57206	-1.67236	5.12806	4.83759e-06	0.000745219
4:52051304-52097299	+	ENSG00000163071	SPATA18	ensembl_havana	protein_coding	spermatogenesis associated 18 [Source:HGNC Symbol;Acc:HGNC:29579]	FLJ32906	SPATA18	6.43363	6.2946	4.91291	4.87206	5.76559	1.25068	9.64629e-08	0.000104019
X:109535781-109544698	+	ENSG00000101888	NXT2	ensembl_havana	protein_coding	nuclear transport factor 2 like export factor 2 [Source:HGNC Symbol;Acc:HGNC:18151]	P15-2	NXT2	4.405	4.49798	3.08038	3.27912	3.91572	1.05151	2.32623e-06	0.000483279
19:52336243-52367778	+	ENSG00000167554	ZNF610	ensembl_havana	protein_coding	zinc finger protein 610 [Source:HGNC Symbol;Acc:HGNC:26687]	FLJ36040	ZNF610	2.89212	2.75332	1.5006	1.5455	2.28128	1.06686	1.07816e-06	0.000313011
1:46043661-46176488	-	ENSG00000278139	P3R3URF-PIK3R3	havana	protein_coding	P3R3URF-PIK3R3 readthrough [Source:HGNC Symbol;Acc:HGNC:54999]		P3R3URF-PIK3R3	2.92038	3.04213	1.29185	1.54128	2.36041	1.36154	9.48022e-07	0.000290108
11:60906789-60909742	+	ENSG00000257052		havana	lncRNA	novel transcript			-1.40371	-1.84898	-2.76492	-3.33184	-2.17771	2.7304	0.000541206	0.00920863
1:26529761-26575030	+	ENSG00000117676	RPS6KA1	ensembl_havana	protein_coding	ribosomal protein S6 kinase A1 [Source:HGNC Symbol;Acc:HGNC:10430]	HU-1, MAPKAPK1, p90Rsk, RSK1	RPS6KA1	2.01815	2.28988	0.348835	0.821273	1.54094	1.34834	1.42087e-06	0.000361523
2:202075410-202117062	-	ENSG00000222035	KIAA2012-AS1	havana_tagene	lncRNA	KIAA2012 antisense RNA 1 [Source:HGNC Symbol;Acc:HGNC:41164]			0.802492	0.677994	-1.67885	-2.86262	-0.134703	4.38459	1.93358e-06	0.000433524
3:196318330-196325570	+	ENSG00000235897	TM4SF19-AS1	havana	lncRNA	TM4SF19 antisense RNA 1 [Source:HGNC Symbol;Acc:HGNC:41085]		TM4SF19-AS1	-0.811868	-1.40302	-2.85779	-3.57006	-1.81014	4.4444	0.000209286	0.00535487
X:66595637-66639298	-	ENSG00000131080	EDA2R	ensembl_havana	protein_coding	ectodysplasin A2 receptor [Source:HGNC Symbol;Acc:HGNC:17756]	EDA-A2R, EDAA2R, TNFRSF27, XEDAR	EDA2R	5.46162	5.04648	3.82357	3.23094	4.59765	1.64887	1.60551e-09	1.21189e-05
2:222317242-222320208	-	ENSG00000288658		havana	protein_coding	novel protein, ortholog of Gm2102 (M. musculus)			3.00246	3.91317	0.293309	1.37948	2.69361	2.42921	0.000211864	0.00539669
2:222318275-222352989	+	ENSG00000237732	CT75	havana	transcribed_unprocessed_pseudogene	cancer/testis associated transcript 75 [Source:HGNC Symbol;Acc:HGNC:37174]		CT75	2.15825	3.0433	-0.365895	0.563838	1.85226	2.39068	4.40946e-05	0.0022591
9:33441156-33447596	-	ENSG00000165272	AQP3	ensembl_havana	protein_coding	aquaporin 3 (Gill blood group) [Source:HGNC Symbol;Acc:HGNC:636]	GIL	AQP3	3.84408	3.47914	1.95746	1.76789	2.98526	1.5922	1.44019e-05	0.00128398
6:32948613-32969094	-	ENSG00000204257	HLA-DMA	ensembl_havana	protein_coding	major histocompatibility complex, class II, DM alpha [Source:HGNC Symbol;Acc:HGNC:4934]	D6S222E, RING6	HLA-DMA	2.40701	2.41519	1.21296	1.19607	1.89825	1.08431	7.18621e-06	0.000892219
5:151181052-151224093	-	ENSG00000198624	CCDC69	ensembl_havana	protein_coding	coiled-coil domain containing 69 [Source:HGNC Symbol;Acc:HGNC:24487]	DKFZP434C171, FLJ13705	CCDC69	5.04528	4.75878	3.4899	3.34332	4.29637	1.27497	9.24583e-05	0.00326124
4:158201604-158255416	+	ENSG00000164124	TMEM144	ensembl_havana	protein_coding	transmembrane protein 144 [Source:HGNC Symbol;Acc:HGNC:25633]	FLJ11155	TMEM144	0.874889	1.12153	-0.529172	-0.681324	0.381721	1.79407	3.59899e-05	0.0020624
4:158124474-158173318	-	ENSG00000164125	GASK1B	ensembl_havana	protein_coding	golgi associated kinase 1B [Source:HGNC Symbol;Acc:HGNC:25312]	C4orf18, DKFZp434L142, ENED, FAM198B, FLJ38155	GASK1B	4.60485	4.46089	3.02416	2.88923	3.91972	1.42673	4.87722e-05	0.00237006
5:138868921-138875368	-	ENSG00000146006	LRRTM2	ensembl_havana	protein_coding	leucine rich repeat transmembrane neuronal 2 [Source:HGNC Symbol;Acc:HGNC:19409]	KIAA0416	LRRTM2	1.50376	0.90755	-1.11987	-1.85766	0.399075	2.98764	9.81725e-06	0.00107397
8:124044395-124171522	-	ENSG00000253868	FER1L6-AS2	havana	lncRNA	FER1L6 antisense RNA 2 [Source:HGNC Symbol;Acc:HGNC:26534]	C8orf78, FLJ32770	FER1L6-AS2	3.09505	2.91235	1.29625	0.732942	2.29262	2.06702	1.14164e-07	0.000107718
8:123851987-124120061	+	ENSG00000214814	FER1L6	havana	protein_coding	fer-1 like family member 6 [Source:HGNC Symbol;Acc:HGNC:28065]	C8ORFK23	FER1L6	6.14899	5.87316	4.28343	3.9113	5.31356	1.81285	4.36088e-08	6.23659e-05
1:19282573-19288770	-	ENSG00000162482	AKR7A3	ensembl_havana	protein_coding	aldo-keto reductase family 7 member A3 [Source:HGNC Symbol;Acc:HGNC:390]		AKR7A3	2.64619	2.15118	-0.440581	-0.224867	1.56791	2.33389	6.8507e-05	0.00280532
11:64823052-64844653	-	ENSG00000171219	CDC42BPG	ensembl_havana	protein_coding	CDC42 binding protein kinase gamma [Source:HGNC Symbol;Acc:HGNC:29829]	DMPK2, HSMDPKIN, kappa-200, MRCKgamma	CDC42BPG	0.54532	0.434984	-0.877596	-0.762701	-0.0458527	1.13891	0.000209348	0.00535487
8:32647202-32647390	+	ENSG00000286131		havana	protein_coding	novel protein			0.233002	0.0353354	-2.39937	-2.94056	-0.710832	3.84414	4.26603e-05	0.0022157
5:27217714-27496994	+	ENSG00000250337	PURPL	havana	lncRNA	p53 upregulated regulator of p53 levels [Source:HGNC Symbol;Acc:HGNC:48995]	LINC01021, LOC643401, RP11-46C20.1	PURPL	3.22655	2.77461	-2.53595	-2.27969	1.97097	5.48834	5.04058e-08	6.71435e-05
X:152914442-152973480	+	ENSG00000147394	ZNF185	ensembl_havana	protein_coding	zinc finger protein 185 with LIM domain [Source:HGNC Symbol;Acc:HGNC:12976]	SCELL	ZNF185	1.84109	1.94507	0.783023	0.620475	1.38719	1.18791	4.05996e-05	0.00215354
5:176526712-176538025	-	ENSG00000146083	RNF44	ensembl_havana	protein_coding	ring finger protein 44 [Source:HGNC Symbol;Acc:HGNC:19180]	KIAA1100	RNF44	4.77297	4.39231	3.56463	3.05068	4.05215	1.17385	3.3261e-05	0.00200852
17:64319415-64413776	-	ENSG00000261371	PECAM1	ensembl_havana	protein_coding	platelet and endothelial cell adhesion molecule 1 [Source:HGNC Symbol;Acc:HGNC:8823]	CD31	PECAM1	1.90129	1.85518	-1.77073	-2.39398	0.911951	4.76994	3.82775e-07	0.00020158
17:45221444-45247319	+	ENSG00000184922	FMNL1	ensembl_havana	protein_coding	formin like 1 [Source:HGNC Symbol;Acc:HGNC:1212]	C17orf1, C17orf1B, FMNL	FMNL1	4.55509	4.8641	3.61222	3.65842	4.24448	1.04121	2.5472e-05	0.00174038
7:40135005-40860763	+	ENSG00000175600	SUGCT	ensembl_havana	protein_coding	succinyl-CoA:glutarate-CoA transferase [Source:HGNC Symbol;Acc:HGNC:16001]	C7orf10, DERP13, FLJ11808, ORF19	SUGCT	4.5449	4.44649	3.25248	3.11592	3.95495	1.17472	7.96078e-05	0.00301183
3:131361898-131365122	+	ENSG00000246082	NUDT16L2P	havana	transcribed_unitary_pseudogene	nudix hydrolase 16 like 2, pseudogene [Source:HGNC Symbol;Acc:HGNC:27189]	FLJ20525, NUDT16P, NUDT16P1	NUDT16L2P	0.404752	-0.141707	-1.268	-2.11114	-0.511015	2.19769	0.000334522	0.00684923
8:23084403-23115536	+	ENSG00000284956		havana	protein_coding	novel protein			1.80925	1.58817	-1.49326	-2.05766	0.770893	3.94027	9.74754e-06	0.00107397
6:108986437-109094819	-	ENSG00000080546	SESN1	ensembl_havana	protein_coding	sestrin 1 [Source:HGNC Symbol;Acc:HGNC:21595]	PA26, SEST1	SESN1	4.70821	4.34425	3.42667	2.94817	3.98128	1.22296	3.21757e-06	0.000602164
6:108998482-108999125	+	ENSG00000271730		havana	lncRNA	novel transcript, antisense to SESN1			2.25338	1.85076	0.895138	0.391959	1.48943	1.32408	2.47692e-05	0.00173323
1:205227946-205285632	+	ENSG00000133069	TMCC2	ensembl_havana	protein_coding	transmembrane and coiled-coil domain family 2 [Source:HGNC Symbol;Acc:HGNC:24239]	FLJ38497, HUCEP11	TMCC2	3.03925	2.79393	2.17367	1.57032	2.46129	1.07346	0.000514121	0.00889401
22:45435864-45448743	-	ENSG00000232363		havana	lncRNA	novel transcript			-0.671266	-0.956505	-3.04724	-3.12155	-1.57179	3.18089	0.000426604	0.0079641
1:40300489-40317813	-	ENSG00000049089	COL9A2	ensembl_havana	protein_coding	collagen type IX alpha 2 chain [Source:HGNC Symbol;Acc:HGNC:2218]	EDM2, MED	COL9A2	1.77027	1.59583	-0.00556188	0.0293533	1.03788	1.46475	1.31382e-06	0.000354183
4:117083554-117085576	-	ENSG00000174599	TRAM1L1	ensembl_havana	protein_coding	translocation associated membrane protein 1 like 1 [Source:HGNC Symbol;Acc:HGNC:28371]	MGC26568	TRAM1L1	2.64443	2.27793	1.58485	1.0898	1.98345	1.05165	3.08344e-05	0.00192507
8:94925972-94949378	-	ENSG00000164938	TP53INP1	ensembl_havana	protein_coding	tumor protein p53 inducible nuclear protein 1 [Source:HGNC Symbol;Acc:HGNC:18022]	DKFZp434M1317, FLJ22139, P53DINP1, SIP, Teap, TP53INP1A, TP53INP1B	TP53INP1	6.40091	5.53092	4.99478	4.07404	5.43419	1.29915	0.000461934	0.00836171
2:48529383-48598513	+	ENSG00000243244	STON1	ensembl_havana	protein_coding	stonin 1 [Source:HGNC Symbol;Acc:HGNC:17003]	SBLF, stoned-b1	STON1	5.91175	5.31671	4.95918	4.03953	5.16109	1.10471	4.75662e-05	0.00233652
2:48529925-48776517	+	ENSG00000068781	STON1-GTF2A1L	ensembl_havana	protein_coding	STON1-GTF2A1L readthrough [Source:HGNC Symbol;Acc:HGNC:30651]	SALF	STON1-GTF2A1L	4.77939	4.16912	3.80394	2.93346	4.02438	1.07872	3.27835e-05	0.0019903
17:45190931-45222222	-	ENSG00000267121	FMNL1-DT	havana	lncRNA	FMNL1 divergent transcript [Source:HGNC Symbol;Acc:HGNC:55311]		FMNL1-DT	2.40009	2.81252	1.46797	1.36828	2.11194	1.30741	8.10978e-06	0.000961497
15:99128832-99131806	-	ENSG00000261054		havana	lncRNA	novel transcript, antisense to SYNM			4.38669	4.22601	2.72588	2.52424	3.65918	1.55442	1.87883e-06	0.000433524
3:36826819-36945057	-	ENSG00000168016	TRANK1	ensembl_havana	protein_coding	tetratricopeptide repeat and ankyrin repeat containing 1 [Source:HGNC Symbol;Acc:HGNC:29011]	KIAA0342, LBA1	TRANK1	5.06153	5.27274	3.98543	4.05699	4.67529	1.05748	0.000359969	0.00720096
6:112154765-112166476	+	ENSG00000237234		havana	lncRNA	novel transcript			4.54506	4.54241	3.34125	3.34247	4.03172	1.02834	0.000471557	0.0084548
6:112107931-112254939	-	ENSG00000112769	LAMA4	ensembl_havana	protein_coding	laminin subunit alpha 4 [Source:HGNC Symbol;Acc:HGNC:6484]	LAMA3	LAMA4	8.25352	8.24678	7.03321	6.99768	7.72627	1.07419	5.54721e-05	0.00253033
10:110869868-110872233	-	ENSG00000203497	PDCD4-AS1	havana	lncRNA	PDCD4 antisense RNA 1 [Source:HGNC Symbol;Acc:HGNC:27425]			0.419159	0.290006	-0.851319	-1.18027	-0.20151	1.49331	3.7132e-05	0.00206598
9:132725578-132878777	-	ENSG00000165695	AK8	ensembl_havana	protein_coding	adenylate kinase 8 [Source:HGNC Symbol;Acc:HGNC:26526]	C9orf98, FLJ32704	AK8	0.391551	0.236788	-0.391446	-0.986358	-0.11985	1.18102	0.000601299	0.00978894
15:32641676-32697098	+	ENSG00000166922	SCG5	ensembl_havana	protein_coding	secretogranin V [Source:HGNC Symbol;Acc:HGNC:10816]	7B2, SGNE1, SgV	SCG5	2.78957	2.68776	1.09168	1.20722	2.11231	1.32966	4.84174e-05	0.00235787
19:58257270-58278808	-	ENSG00000268516	ZNF8-DT	havana	lncRNA	ZNF8 divergent transcript [Source:HGNC Symbol;Acc:HGNC:55280]		ZNF8-DT	2.15975	2.50497	1.15152	1.09832	1.82223	1.27997	0.000124182	0.00395119
15:40844018-40858207	+	ENSG00000166145	SPINT1	ensembl_havana	protein_coding	serine peptidase inhibitor, Kunitz type 1 [Source:HGNC Symbol;Acc:HGNC:11246]	HAI, MANSC2	SPINT1	0.301914	0.374897	-0.925394	-1.00589	-0.195663	1.36499	0.000174957	0.00483749
1:210328252-210676296	+	ENSG00000054392	HHAT	ensembl_havana	protein_coding	hedgehog acyltransferase [Source:HGNC Symbol;Acc:HGNC:18270]	FLJ10724, GUP2, MART-2, MART2, rasp, sit, ski, Skn	HHAT	3.31376	3.08958	1.89282	1.88811	2.66137	1.04067	0.000132271	0.00410792
10:71217224-71218228	-	ENSG00000237512	UNC5B-AS1	havana	lncRNA	UNC5B antisense RNA 1 [Source:HGNC Symbol;Acc:HGNC:45096]	UASR1	UNC5B-AS1	-0.408443	-0.181936	-2.27591	-2.02239	-0.958301	2.02735	0.000401188	0.00773211
1:37350934-37474411	-	ENSG00000233621	LINC01137	havana	lncRNA	long intergenic non-protein coding RNA 1137 [Source:HGNC Symbol;Acc:HGNC:49453]	LOC728431	LINC01137	1.79224	2.61917	0.952884	1.45284	1.82506	1.00172	0.000187463	0.00504767
8:19404161-19758029	-	ENSG00000147408	CSGALNACT1	ensembl_havana	protein_coding	chondroitin sulfate N-acetylgalactosaminyltransferase 1 [Source:HGNC Symbol;Acc:HGNC:24290]	ChGn, CSGalNAcT-1, FLJ11264	CSGALNACT1	6.54564	6.70479	4.98639	5.15945	6.00223	1.40115	0.000109183	0.00364131
13:97405169-97433994	-	ENSG00000286416		havana_tagene	lncRNA	novel transcript			-0.128807	0.0287467	-1.33329	-1.38518	-0.586261	1.43854	0.000245789	0.00580991
17:41754604-41786931	-	ENSG00000173801	JUP	ensembl_havana	protein_coding	junction plakoglobin [Source:HGNC Symbol;Acc:HGNC:6207]	CTNNG, DP3, DPIII, PDGB, PKGB	JUP	4.96953	4.77326	3.36129	3.06735	4.20874	1.57268	0.000421542	0.00791556
6:27125897-27132795	-	ENSG00000124635	H2BC11	ensembl_havana	protein_coding	H2B clustered histone 11 [Source:HGNC Symbol;Acc:HGNC:4761]	H2B/r, H2BFR, HIST1H2BJ	H2BC11	2.14721	2.00489	0.216717	0.115732	1.36504	1.82672	4.04905e-05	0.00215354
11:36510709-36593156	+	ENSG00000166349	RAG1	ensembl_havana	protein_coding	recombination activating 1 [Source:HGNC Symbol;Acc:HGNC:9831]	MGC43321, RNF74	RAG1	-0.0717302	-0.152261	-1.21189	-1.9113	-0.687433	1.96361	0.000217018	0.00545981
1:149782689-149812373	-	ENSG00000203814	H2BC18	ensembl_havana	protein_coding	H2B clustered histone 18 [Source:HGNC Symbol;Acc:HGNC:24700]	HIST2H2BF	H2BC18	0.780777	0.549048	-1.07284	-0.74071	0.053077	1.26906	0.0004499	0.00821612
8:94950037-94951396	+	ENSG00000253878		havana	lncRNA	novel transcript			0.862466	0.556918	-1.49751	-1.14858	-0.0134762	1.7267	0.000261995	0.00600737
1:11637018-11655785	-	ENSG00000116661	FBXO2	ensembl_havana	protein_coding	F-box protein 2 [Source:HGNC Symbol;Acc:HGNC:13581]	Fbg1, Fbs1, FBX2, Nfb42, OCP1	FBXO2	3.25051	3.03836	0.681745	0.506449	2.31077	2.42962	2.89841e-05	0.00186126
17:44004622-44009068	+	ENSG00000161653	NAGS	ensembl_havana	protein_coding	N-acetylglutamate synthase [Source:HGNC Symbol;Acc:HGNC:17996]	AGAS, ARGA, NAT7	NAGS	1.94786	2.16064	0.530509	-0.0406199	1.36982	2.12845	4.70241e-05	0.00232502
10:80407829-80437115	+	ENSG00000122378	PRXL2A	ensembl_havana	protein_coding	peroxiredoxin like 2A [Source:HGNC Symbol;Acc:HGNC:28651]	Adrx, C10orf58, FAM213A, MGC4248, PAMM	PRXL2A	5.12527	4.83511	2.68489	2.19542	4.14567	2.49834	7.24081e-06	0.000892219
8:102204502-102238961	-	ENSG00000048392	RRM2B	ensembl_havana	protein_coding	ribonucleotide reductase regulatory TP53 inducible subunit M2B [Source:HGNC Symbol;Acc:HGNC:17296]	p53R2	RRM2B	7.46061	7.4497	5.81221	5.86779	6.8141	1.41326	5.29069e-07	0.000231009
2:111119378-111168445	+	ENSG00000153094	BCL2L11	ensembl_havana	protein_coding	BCL2 like 11 [Source:HGNC Symbol;Acc:HGNC:994]	BIM, BimEL, BimL, BimS, BOD	BCL2L11	4.67718	4.29959	2.47146	2.06554	3.70992	2.09804	1.8211e-05	0.00145393
17:40015361-40017813	+	ENSG00000108342	CSF3	ensembl_havana	protein_coding	colony stimulating factor 3 [Source:HGNC Symbol;Acc:HGNC:2438]	C17orf33, G-CSF, GCSF, MGC45931	CSF3	-2.64949	5.49246	-3.5338	-0.0292046	3.48302	5.50365	1.40673e-06	0.000361523
7:130938963-131110176	-	ENSG00000231721	LINC-PINT	havana	lncRNA	long intergenic non-protein coding RNA, p53 induced transcript [Source:HGNC Symbol;Acc:HGNC:26885]	FLJ43663, LincRNA-Pint, MKLN1-AS1, PINT	LINC-PINT	3.58348	3.28466	2.29105	2.05158	2.90386	1.08874	3.25636e-05	0.00198761
3:12153068-12158912	-	ENSG00000157150	TIMP4	ensembl_havana	protein_coding	TIMP metallopeptidase inhibitor 4 [Source:HGNC Symbol;Acc:HGNC:11823]		TIMP4	2.56695	2.3401	1.02717	0.897967	1.85735	1.31455	0.000272633	0.00614918
17:31303770-31314105	-	ENSG00000185862	EVI2B	ensembl_havana	protein_coding	ecotropic viral integration site 2B [Source:HGNC Symbol;Acc:HGNC:3500]	CD361, D17S376, EVDB	EVI2B	1.03488	0.735548	-0.321591	-0.859688	0.309275	1.58171	0.000283168	0.00627432
1:25616791-25786206	+	ENSG00000117643	MAN1C1	ensembl_havana	protein_coding	mannosidase alpha class 1C member 1 [Source:HGNC Symbol;Acc:HGNC:19080]	HMIC	MAN1C1	6.48372	6.27542	5.2158	4.88376	5.83074	1.23719	9.14527e-06	0.00102597
4:40423267-40630875	-	ENSG00000163694	RBM47	ensembl_havana	protein_coding	RNA binding motif protein 47 [Source:HGNC Symbol;Acc:HGNC:30358]	FLJ20273, NET18	RBM47	1.15582	3.27317	-0.704868	1.66855	1.94739	1.47748	0.000273392	0.00615181
7:155458129-155464831	+	ENSG00000164778	EN2	ensembl_havana	protein_coding	engrailed homeobox 2 [Source:HGNC Symbol;Acc:HGNC:3343]		EN2	-0.898628	-0.710554	-2.46083	-2.94993	-1.48162	3.11415	0.000108107	0.00361606
22:38818452-38844028	-	ENSG00000221890	NPTXR	ensembl_havana	protein_coding	neuronal pentraxin receptor [Source:HGNC Symbol;Acc:HGNC:7954]		NPTXR	3.1853	2.97767	1.75091	1.49846	2.48991	1.35206	8.01473e-05	0.00301986
16:8674596-8784575	+	ENSG00000183044	ABAT	ensembl_havana	protein_coding	4-aminobutyrate aminotransferase [Source:HGNC Symbol;Acc:HGNC:23]	GABA-T, GABAT	ABAT	4.53339	4.52468	3.04419	3.05175	3.92731	1.33614	0.000388152	0.00758387
3:171600404-171810950	-	ENSG00000075651	PLD1	ensembl_havana	protein_coding	phospholipase D1 [Source:HGNC Symbol;Acc:HGNC:9067]		PLD1	3.27298	4.01586	1.43764	2.22403	2.99682	1.63893	0.000118423	0.00383099
2:229357629-229714555	-	ENSG00000187957	DNER	ensembl_havana	protein_coding	delta/notch like EGF repeat containing [Source:HGNC Symbol;Acc:HGNC:24456]	bet, UNQ26	DNER	2.65597	2.84684	-1.20806	-0.0620487	1.79894	2.85478	9.94461e-05	0.00342764
17:76545668-76557683	-	ENSG00000267546		havana	lncRNA	novel transcript, antisense to PRCD			1.54589	1.04566	-0.922445	-1.07887	0.509071	2.17095	0.000303368	0.00646263
X:70444835-70505490	+	ENSG00000082458	DLG3	ensembl_havana	protein_coding	discs large MAGUK scaffold protein 3 [Source:HGNC Symbol;Acc:HGNC:2902]	KIAA1232, MRX90, NE-Dlg, NEDLG, PPP1R82, SAP-102, SAP102	DLG3	4.44404	4.41362	3.50234	3.21208	3.94866	1.04905	0.000249445	0.00586572
2:111491272-111570974	+	ENSG00000240350	SOCAR	havana	lncRNA	serous ovarian cancer associated RNA [Source:HGNC Symbol;Acc:HGNC:54421]			1.06206	0.513	-1.84994	-1.80207	-0.0403414	2.51993	0.000364577	0.00727617
9:92141298-92160114	+	ENSG00000225511	LINC00475	havana	transcribed_unprocessed_pseudogene	long intergenic non-protein coding RNA 475 [Source:HGNC Symbol;Acc:HGNC:23569]	C9orf44		4.18246	3.69776	2.08482	1.64548	3.19127	1.92049	0.000102247	0.00349757
6:27810064-27811300	+	ENSG00000278828	H3C10	ensembl_havana	protein_coding	H3 clustered histone 10 [Source:HGNC Symbol;Acc:HGNC:4775]	H3/k, H3F1K, H3FK, HIST1H3H	H3C10	0.873042	0.679175	-2.09255	-1.83593	-0.0778206	2.74948	0.000542067	0.00920863
6:26277609-26285638	-	ENSG00000158406	H4C8	ensembl_havana	protein_coding	H4 clustered histone 8 [Source:HGNC Symbol;Acc:HGNC:4788]	H4/h, H4FH, HIST1H4H	H4C8	3.21869	3.07444	1.31025	0.941359	2.4105	2.03937	8.84547e-06	0.00100153
1:92080305-92184725	+	ENSG00000189195	BTBD8	ensembl_havana	protein_coding	BTB domain containing 8 [Source:HGNC Symbol;Acc:HGNC:21019]		BTBD8	2.28526	2.28705	1.41423	0.820482	1.78156	1.33243	0.000409554	0.00781774
12:31729117-31731204	+	ENSG00000276900		havana	lncRNA	novel transcript, antisense to AMN1			0.39456	0.217826	-0.525397	-1.29586	-0.201857	1.57318	0.00058141	0.00960895
20:3239705-3245382	+	ENSG00000277287		havana	lncRNA	novel transcript			2.44633	1.84559	0.643708	-0.0193048	1.47314	1.79116	1.55486e-05	0.0013337
16:30949068-30956461	+	ENSG00000175938	ORAI3	ensembl_havana	protein_coding	ORAI calcium release-activated calcium modulator 3 [Source:HGNC Symbol;Acc:HGNC:28185]	MGC13024, TMEM142C	ORAI3	5.14146	4.74812	4.06756	3.53585	4.45288	1.0526	0.000132394	0.00410792
2:191834310-191847088	-	ENSG00000168497	CAVIN2	ensembl_havana	protein_coding	caveolae associated protein 2 [Source:HGNC Symbol;Acc:HGNC:10690]	cavin-2, PS-p68, SDPR, SDR	CAVIN2	3.46368	2.49084	1.68502	0.498942	2.33764	1.89047	0.000308283	0.0065122
9:27325209-27529814	-	ENSG00000120162	MOB3B	ensembl_havana	protein_coding	MOB kinase activator 3B [Source:HGNC Symbol;Acc:HGNC:23825]	C9orf35, FLJ13204, MOB1D, MOBKL2B	MOB3B	0.665676	2.00947	-1.85451	-0.504396	0.668913	2.50117	0.000602717	0.00980498
9:87724051-87731469	+	ENSG00000135047	CTSL	ensembl_havana	protein_coding	cathepsin L [Source:HGNC Symbol;Acc:HGNC:2537]	CTSL1, FLJ31037	CTSL	9.44801	9.35124	8.20612	8.10883	8.86697	1.09268	5.6934e-06	0.000815994
1:38859912-38965038	+	ENSG00000228436		havana	lncRNA	novel transcript			1.45708	1.41833	0.495	0.204716	0.962208	1.11487	0.000340012	0.00691786
19:49690898-49713731	+	ENSG00000169169	CPT1C	ensembl_havana	protein_coding	carnitine palmitoyltransferase 1C [Source:HGNC Symbol;Acc:HGNC:18540]	CATL1, CPT1P, CPTIC, FLJ23809	CPT1C	4.24403	4.07446	3.11901	2.83282	3.64689	1.09418	6.06109e-06	0.000842045
4:88457119-88506163	+	ENSG00000138646	HERC5	ensembl_havana	protein_coding	HECT and RLD domain containing E3 ubiquitin protein ligase 5 [Source:HGNC Symbol;Acc:HGNC:24368]	CEB1	HERC5	2.08296	1.6593	-0.119442	-0.39983	1.1196	2.01941	0.00046786	0.00841598
15:57953424-58497866	-	ENSG00000128918	ALDH1A2	ensembl_havana	protein_coding	aldehyde dehydrogenase 1 family member A2 [Source:HGNC Symbol;Acc:HGNC:15472]	RALDH2	ALDH1A2	1.23269	1.6485	-0.715212	-0.0459708	0.769089	1.64324	0.000278549	0.00623253
11:47214465-47239217	+	ENSG00000134574	DDB2	ensembl_havana	protein_coding	damage specific DNA binding protein 2 [Source:HGNC Symbol;Acc:HGNC:2718]	DDBB, FLJ34321, UV-DDB2, XPE	DDB2	5.82623	5.64032	4.34088	4.14117	5.11772	1.34215	2.63453e-05	0.00174442
19:18173162-18178117	+	ENSG00000216490	IFI30	ensembl_havana	protein_coding	IFI30 lysosomal thiol reductase [Source:HGNC Symbol;Acc:HGNC:5398]	GILT, IFI-30, IP-30, IP30, MGC32056	IFI30	4.05703	4.33048	2.01722	2.48968	3.4814	1.70983	3.00003e-05	0.00189765
18:58044226-58401540	+	ENSG00000049759	NEDD4L	ensembl_havana	protein_coding	NEDD4 like E3 ubiquitin protein ligase [Source:HGNC Symbol;Acc:HGNC:7728]	KIAA0439, NEDD4-2, RSP5	NEDD4L	5.89668	5.96579	4.88924	4.79289	5.44367	1.02616	0.000531343	0.00910204
1:149884459-149886652	-	ENSG00000184678	H2BC21	havana	protein_coding	H2B clustered histone 21 [Source:HGNC Symbol;Acc:HGNC:4760]	H2B, H2B.1, H2B/q, H2BE, H2BFQ, HIST2H2BE	H2BC21	4.76307	4.58493	2.7977	2.89534	3.97227	1.54955	2.67956e-05	0.0017588
6:26124145-26139116	+	ENSG00000180573	H2AC6	havana	protein_coding	H2A clustered histone 6 [Source:HGNC Symbol;Acc:HGNC:4733]	H2AFL, HIST1H2AC	H2AC6	5.90957	5.64697	4.22471	3.902	5.10461	1.61287	0.000372721	0.00738431
6:27146361-27146855	-	ENSG00000197903	H2BC12	ensembl_havana	protein_coding	H2B clustered histone 12 [Source:HGNC Symbol;Acc:HGNC:13954]	H2BFAiii, H2BFT, HIST1H2BK	H2BC12	6.10535	6.01216	4.92921	4.76355	5.53344	1.09892	0.000129903	0.00406867
6:26158146-26171349	+	ENSG00000158373	H2BC5	ensembl_havana	protein_coding	H2B clustered histone 5 [Source:HGNC Symbol;Acc:HGNC:4747]	H2B/b, H2BFB, HIST1H2BD	H2BC5	3.82961	3.56948	2.01419	1.73459	3.00564	1.70895	4.34092e-06	0.000707195
10:103877569-103918184	-	ENSG00000107960	STN1	ensembl_havana	protein_coding	STN1 subunit of CST complex [Source:HGNC Symbol;Acc:HGNC:26200]	bA541N10.2, FLJ22559, OBFC1	STN1	4.67625	4.36808	3.68134	3.20285	4.0546	1.01093	3.28618e-06	0.000609963
6:27133042-27135291	+	ENSG00000196787	H2AC11	ensembl_havana	protein_coding	H2A clustered histone 11 [Source:HGNC Symbol;Acc:HGNC:4737]	H2A.1b, H2A/p, H2AFP, HIST1H2AG, pH2A/f	H2AC11	2.33396	2.09746	0.026155	0.134597	1.45457	1.87807	0.00012013	0.00386961
6:138088505-138107419	-	ENSG00000112378	PERP	ensembl_havana	protein_coding	p53 apoptosis effector related to PMP22 [Source:HGNC Symbol;Acc:HGNC:17637]	dJ496H19.1, KCP1, KRTCAP1, PIGPC1, THW	PERP	8.25235	8.07303	7.07947	6.90572	7.65691	1.00664	4.028e-07	0.000203632
17:28573115-28576948	-	ENSG00000109107	ALDOC	ensembl_havana	protein_coding	aldolase, fructose-bisphosphate C [Source:HGNC Symbol;Acc:HGNC:418]		ALDOC	3.40877	3.32984	2.11916	1.83232	2.78846	1.35718	0.000291904	0.00638402
2:197804593-198572581	+	ENSG00000115896	PLCL1	ensembl_havana	protein_coding	phospholipase C like 1 (inactive) [Source:HGNC Symbol;Acc:HGNC:9063]	PLC-L, PLCE, PLCL, PPP1R127, PRIP	PLCL1	2.75797	2.61339	0.540433	0.451724	1.90333	2.05184	0.000454154	0.00824582
6:2987967-2991173	+	ENSG00000244041	LINC01011	havana	lncRNA	long intergenic non-protein coding RNA 1011 [Source:HGNC Symbol;Acc:HGNC:33812]	DKFZp686I15217	LINC01011	0.784973	0.824256	-0.23793	-0.70067	0.269821	1.45363	0.000251431	0.00589405
11:114391443-114400511	-	ENSG00000180425	C11orf71	ensembl_havana	protein_coding	chromosome 11 open reading frame 71 [Source:HGNC Symbol;Acc:HGNC:25937]	FLJ20010	C11orf71	1.70844	1.56077	0.291443	0.15611	1.05566	1.29293	9.43798e-06	0.00105282
16:69706996-69726668	-	ENSG00000181019	NQO1	ensembl_havana	protein_coding	NAD(P)H quinone dehydrogenase 1 [Source:HGNC Symbol;Acc:HGNC:2874]	DHQU, DIA4, DTD, NMOR1, QR1	NQO1	8.64393	8.64151	6.92432	6.8676	7.96076	1.60895	3.14022e-06	0.000600772
16:69709874-69710583	+	ENSG00000261602		havana	lncRNA	novel transcript			6.0662	6.0711	4.27062	4.24003	5.36954	1.67057	4.28554e-06	0.000705885
19:43785874-43827206	-	ENSG00000159871	LYPD5	ensembl_havana	protein_coding	LY6/PLAUR domain containing 5 [Source:HGNC Symbol;Acc:HGNC:26397]	FLJ30469	LYPD5	-0.942103	-0.176631	-1.60746	-1.86578	-1.01596	1.85639	0.000281229	0.00625728
19:37551406-37614179	+	ENSG00000171817	ZNF540	ensembl_havana	protein_coding	zinc finger protein 540 [Source:HGNC Symbol;Acc:HGNC:25331]	DKFZp547B0714	ZNF540	1.50285	1.4072	0.511983	0.153983	0.963612	1.1693	0.000576408	0.00956246
4:173349543-173370721	-	ENSG00000272870	SAP30-DT	havana	lncRNA	SAP30 divergent transcript [Source:HGNC Symbol;Acc:HGNC:54424]	ENST00000608794	SAP30-DT	1.03533	0.548201	-0.117165	-1.00546	0.258812	1.58537	0.000219112	0.00546079
5:43376645-43412391	-	ENSG00000151882	CCL28	ensembl_havana	protein_coding	C-C motif chemokine ligand 28 [Source:HGNC Symbol;Acc:HGNC:17700]	CCK1, MEC, SCYA28	CCL28	1.66802	1.16462	-0.490598	-1.36753	0.643512	2.63973	4.49612e-06	0.000717004
16:77741468-77743000	-	ENSG00000261707		havana	lncRNA	novel transcript, antisense to NUDT7			1.30491	1.0167	-0.0784656	-0.499766	0.573478	1.45932	5.27549e-05	0.0024651
16:77722492-77742260	+	ENSG00000140876	NUDT7	ensembl_havana	protein_coding	nudix hydrolase 7 [Source:HGNC Symbol;Acc:HGNC:8054]		NUDT7	1.8324	1.60174	0.468171	-0.0191631	1.11713	1.53014	1.82344e-05	0.00145393
1:23368997-23371839	+	ENSG00000249087	ZNF436-AS1	ensembl_havana	lncRNA	ZNF436 antisense RNA 1 [Source:HGNC Symbol;Acc:HGNC:25122]	C1orf213, FLJ90508		2.33511	1.86311	0.925258	0.384098	1.5227	1.3681	8.3686e-05	0.0031126
8:41261962-41309473	-	ENSG00000104332	SFRP1	ensembl_havana	protein_coding	secreted frizzled related protein 1 [Source:HGNC Symbol;Acc:HGNC:10776]	FRP, FRP-1, SARP2	SFRP1	7.42614	7.30503	5.94113	5.63771	6.72964	1.51397	0.00010294	0.00351066
17:19737682-19738542	+	ENSG00000264785		havana	lncRNA	novel transcript, antisense to ALDH3A1			4.36302	4.16905	0.614974	0.416567	3.27479	3.66325	0.000202878	0.00527719
17:19737984-19748943	-	ENSG00000108602	ALDH3A1	ensembl_havana	protein_coding	aldehyde dehydrogenase 3 family member A1 [Source:HGNC Symbol;Acc:HGNC:405]	ALDH3	ALDH3A1	6.68204	6.44659	2.80605	2.41937	5.55666	3.89063	0.000143058	0.00433674
5:154818492-154859252	-	ENSG00000170271	FAXDC2	ensembl_havana	protein_coding	fatty acid hydroxylase domain containing 2 [Source:HGNC Symbol;Acc:HGNC:1334]	C5orf4, FLJ13758	FAXDC2	5.55771	4.83593	4.07161	3.33653	4.6207	1.35001	9.86202e-05	0.00340955
20:36876121-36894235	+	ENSG00000101342	TLDC2	ensembl_havana	protein_coding	TBC/LysM-associated domain containing 2 [Source:HGNC Symbol;Acc:HGNC:16112]	C20orf118, dJ132F21.2	TLDC2	3.20723	3.20014	1.83737	1.94647	2.64945	1.10231	1.10128e-05	0.00114924
20:36890229-36951893	-	ENSG00000101347	SAMHD1	ensembl_havana	protein_coding	SAM and HD domain containing deoxynucleoside triphosphate triphosphohydrolase 1 [Source:HGNC Symbol;Acc:HGNC:15925]	AGS5, HDDC1, Mg11, MOP-5, SBBI88	SAMHD1	6.42744	6.34081	4.98407	5.01441	5.80529	1.16431	4.44639e-06	0.000715873
5:102604220-102671765	-	ENSG00000250682	LINC00491	havana	lncRNA	long intergenic non-protein coding RNA 491 [Source:HGNC Symbol;Acc:HGNC:43428]	BC008363		-0.783553	-0.83818	-2.94861	-2.94698	-1.55067	2.88861	0.000342421	0.00694527
1:27342020-27353937	+	ENSG00000142765	SYTL1	ensembl_havana	protein_coding	synaptotagmin like 1 [Source:HGNC Symbol;Acc:HGNC:15584]	exophilin-7, FLJ14996, JFC1, SLP1	SYTL1	-0.111414	-0.24266	-2.33032	-2.79185	-0.967899	3.2697	1.77603e-05	0.00143125
17:43952738-44004469	-	ENSG00000131096	PYY	ensembl_havana	protein_coding	peptide YY [Source:HGNC Symbol;Acc:HGNC:9748]	PYY1	PYY	-0.802739	-0.833919	-2.09708	-2.95013	-1.45592	2.92802	0.000313046	0.00656991
14:55781132-55796731	-	ENSG00000258791	LINC00520	havana	lncRNA	long intergenic non-protein coding RNA 520 [Source:HGNC Symbol;Acc:HGNC:19843]	C14orf34, LASSIE	LINC00520	-0.873938	-0.871093	-3.155	-3.44936	-1.66204	4.41254	1.754e-05	0.00142876
4:6648695-6673965	-	ENSG00000251580	LINC02482	havana	lncRNA	long intergenic non-protein coding RNA 2482 [Source:HGNC Symbol;Acc:HGNC:53458]			0.303235	-0.236282	-0.658467	-1.58017	-0.426023	1.40967	0.000224991	0.00552898
16:29926836-29928933	+	ENSG00000247735		havana	lncRNA	novel transcript, antisense to KCTD13			0.243212	0.111172	-0.291557	-1.1567	-0.208046	1.2586	0.000421557	0.00791556
5:96814028-96935809	-	ENSG00000247121		havana	lncRNA	novel transcript, antisense to LNPEP and ERAP2			0.780592	0.717593	0.12124	-0.865724	0.288948	1.54568	1.01629e-05	0.00108556
2:3298341-3301465	-	ENSG00000224885	EIPR1-IT1	havana	lncRNA	EIPR1 intronic transcript 1 [Source:HGNC Symbol;Acc:HGNC:41392]	TSSC1-IT1		-1.76653	-1.23369	-2.39556	-3.33515	-2.00897	3.5498	2.61694e-05	0.00174038
1:87805286-87808372	-	ENSG00000279778		havana	TEC	TEC			-0.311133	-0.60556	-2.32568	-2.71508	-1.17592	2.72633	0.000103815	0.00352721
7:66376044-66493566	-	ENSG00000179406	LINC00174	havana	lncRNA	long intergenic non-protein coding RNA 174 [Source:HGNC Symbol;Acc:HGNC:27788]	NCRNA00174	LINC00174	2.07752	1.90371	0.360842	0.135148	1.31683	1.67593	4.80233e-05	0.00235387
8:142764334-142778224	-	ENSG00000284505	LYNX1-SLURP2	ensembl_havana	protein_coding	LYNX1-SLURP2 readthrough [Source:HGNC Symbol;Acc:HGNC:52291]		LYNX1-SLURP2	4.45298	4.1647	3.1145	2.79484	3.74859	1.21843	1.6138e-05	0.00135853
8:142771197-142777810	-	ENSG00000180155	LYNX1	ensembl_havana	protein_coding	Ly6/neurotoxin 1 [Source:HGNC Symbol;Acc:HGNC:29604]	SLURP2	LYNX1	7.02084	6.86635	5.71555	5.49227	6.37973	1.21069	2.12491e-05	0.00157841
5:39105252-39274528	-	ENSG00000082074	FYB1	ensembl_havana	protein_coding	FYN binding protein 1 [Source:HGNC Symbol;Acc:HGNC:4036]	ADAP, FYB, FYB-120/130, SLAP-130	FYB1	0.845811	0.968749	-1.59506	-1.49668	0.104426	2.63267	0.000391057	0.00762552
7:40538127-40546928	-	ENSG00000203446	SUGCT-AS1	havana	lncRNA	SUGCT antisense RNA 1 [Source:HGNC Symbol;Acc:HGNC:40745]			1.16128	1.24883	-1.75683	-1.79949	0.326947	3.30709	1.67196e-05	0.00139197
2:74502595-74504678	+	ENSG00000257702	LBX2-AS1	havana	lncRNA	LBX2 antisense RNA 1 [Source:HGNC Symbol;Acc:HGNC:25136]			3.15555	2.88343	1.70251	1.50397	2.434	1.24386	0.000132607	0.00410792
17:44899712-44905390	+	ENSG00000214447	FAM187A	ensembl_havana	protein_coding	family with sequence similarity 187 member A [Source:HGNC Symbol;Acc:HGNC:35153]		FAM187A	1.93444	1.6495	0.376171	-0.00794342	1.15768	1.56864	0.000113365	0.0037202
2:240906330-240993311	+	ENSG00000226321	CROCC2	havana	protein_coding	ciliary rootlet coiled-coil, rootletin family member 2 [Source:HGNC Symbol;Acc:HGNC:51677]		CROCC2	-0.186699	-0.488111	-1.8108	-2.7169	-1.03133	2.83838	8.40791e-05	0.00311616
6:31982057-32002681	+	ENSG00000244731	C4A	ensembl_havana	protein_coding	complement C4A (Rodgers blood group) [Source:HGNC Symbol;Acc:HGNC:1323]	C4, C4A2, C4A3, C4A4, C4A6, C4B, C4S, CO4, CPAMD2, RG	C4A, LOC110384692	1.41916	1.31357	-0.455796	-0.651319	0.654747	1.92077	3.58889e-05	0.0020624
7:5426277-5428927	-	ENSG00000234432		havana	lncRNA	novel transcript			1.46442	0.732536	0.609042	-0.459818	0.70333	1.1081	0.000262861	0.00600737
10:99782640-99852594	+	ENSG00000023839	ABCC2	ensembl_havana	protein_coding	ATP binding cassette subfamily C member 2 [Source:HGNC Symbol;Acc:HGNC:53]	CMOAT, cMRP, DJS, MRP2	ABCC2	2.40032	1.91306	0.789577	0.292146	1.52885	1.51351	8.37978e-05	0.0031126
11:637269-640706	+	ENSG00000069696	DRD4	ensembl_havana	protein_coding	dopamine receptor D4 [Source:HGNC Symbol;Acc:HGNC:3025]		DRD4	-0.771926	1.33543	-1.85021	-0.829927	-0.0442125	2.15101	1.00907e-05	0.00108556
8:27869883-27992673	-	ENSG00000168079	SCARA5	ensembl_havana	protein_coding	scavenger receptor class A member 5 [Source:HGNC Symbol;Acc:HGNC:28701]	FLJ23907, MGC45780, NET33	SCARA5	4.22637	4.18722	1.79913	1.6268	3.35955	2.42166	0.000513113	0.00888337
4:82483170-82562357	-	ENSG00000249242	TMEM150C	ensembl_havana	protein_coding	transmembrane protein 150C [Source:HGNC Symbol;Acc:HGNC:37263]	FLJ12993, TTN3	TMEM150C	3.66348	3.27589	2.10969	1.83238	2.86799	1.30949	0.000181436	0.00495015
11:124115404-124147721	+	ENSG00000110002	VWA5A	ensembl_havana	protein_coding	von Willebrand factor A domain containing 5A [Source:HGNC Symbol;Acc:HGNC:6658]	BCSC-1, LOH11CR2A	VWA5A	5.48889	5.34028	3.81278	3.52859	4.73757	1.66274	0.000133121	0.00411822
11:18239223-18248668	-	ENSG00000134339	SAA2	ensembl_havana	protein_coding	serum amyloid A2 [Source:HGNC Symbol;Acc:HGNC:10514]		SAA2	-2.98721	-0.778968	-3.39578	-3.70946	-2.18054	6.60203	5.94617e-05	0.00262477
10:103472804-103479240	-	ENSG00000183128	CALHM3	ensembl_havana	protein_coding	calcium homeostasis modulator 3 [Source:HGNC Symbol;Acc:HGNC:23458]	bA225H22.7, FAM26A	CALHM3	-1.14456	-1.26528	-3.5338	-3.70946	-1.97819	6.03886	8.73432e-05	0.00316969
3:150039214-150213726	+	ENSG00000243944		havana	lncRNA	novel transcript, antisense to PFN2			-1.85167	-1.93038	-3.39558	-3.70946	-2.51401	5.17698	6.50343e-05	0.0027271
6:169286534-169289216	-	ENSG00000233085		havana	lncRNA	novel transcript			-1.89383	-1.34884	-3.15809	-3.57327	-2.23605	4.55583	0.000189211	0.00507454
1:40861054-40862363	-	ENSG00000179862	CITED4	ensembl_havana	protein_coding	Cbp/p300 interacting transactivator with Glu/Asp rich carboxy-terminal domain 4 [Source:HGNC Symbol;Acc:HGNC:18696]		CITED4	2.97207	4.17433	1.61981	2.38758	3.0752	1.63132	0.000233939	0.00563547
17:45396932-45397477	+	ENSG00000267344		havana	lncRNA	novel transcript, antisense to ARHGAP27			-1.3769	-0.20186	-1.99918	-2.64146	-1.2708	3.03601	7.54456e-05	0.00292626
17:45393902-45434421	-	ENSG00000159314	ARHGAP27	ensembl_havana	protein_coding	Rho GTPase activating protein 27 [Source:HGNC Symbol;Acc:HGNC:31813]	CAMGAP1, FLJ43547, SH3D20, SH3P20	ARHGAP27	1.74014	2.94276	0.615324	0.501643	1.77885	2.36019	1.0279e-06	0.000306272
3:45940933-45948351	+	ENSG00000172215	CXCR6	ensembl_havana	protein_coding	C-X-C motif chemokine receptor 6 [Source:HGNC Symbol;Acc:HGNC:16647]	BONZO, CD186, STRL33, TYMSTR	CXCR6	0.0680398	-0.563818	-2.04381	-2.64216	-0.950948	2.62541	9.99342e-06	0.00108278
1:222522258-222548104	-	ENSG00000143512	HHIPL2	ensembl_havana	protein_coding	HHIP like 2 [Source:HGNC Symbol;Acc:HGNC:25842]	FLJ13840, KIAA1822L	HHIPL2	0.87361	0.773309	-1.82201	-2.12212	-0.0125506	3.21293	7.53058e-05	0.00292626
7:102913000-102945111	+	ENSG00000128606	LRRC17	ensembl_havana	protein_coding	leucine rich repeat containing 17 [Source:HGNC Symbol;Acc:HGNC:16895]	H_RG318M05.3, P37NB	LRRC17	1.81952	1.86965	0.349272	-0.355127	1.18324	2.15921	0.000274711	0.00616534
6:139240061-139291998	-	ENSG00000164440	TXLNB	ensembl_havana	protein_coding	taxilin beta [Source:HGNC Symbol;Acc:HGNC:21617]	C6orf198, dJ522B19.2, DKFZp451A175, MDP77	TXLNB	2.26053	2.17033	0.396953	0.357646	1.54175	1.71218	0.000125795	0.0039841
11:124883691-124898500	-	ENSG00000154133	ROBO4	ensembl_havana	protein_coding	roundabout guidance receptor 4 [Source:HGNC Symbol;Acc:HGNC:17985]	ECSM4, FLJ20798, MRB	ROBO4	2.31254	2.49835	-0.857901	-0.426979	1.53642	2.89003	7.12179e-06	0.000892219
11:124919205-124936412	-	ENSG00000165478	HEPACAM	ensembl_havana	protein_coding	hepatic and glial cell adhesion molecule [Source:HGNC Symbol;Acc:HGNC:26361]	FLJ25530, GLIALCAM	HEPACAM	-1.01909	0.201905	-3.04829	-2.22252	-1.02258	2.76352	0.000222297	0.00549553
11:102942995-102955732	-	ENSG00000137745	MMP13	ensembl_havana	protein_coding	matrix metallopeptidase 13 [Source:HGNC Symbol;Acc:HGNC:7159]	CLG3	MMP13	1.37378	2.22269	-2.34102	-2.12412	0.906284	4.72141	1.26381e-05	0.00122361
9:21967752-21995301	-	ENSG00000147889	CDKN2A	ensembl_havana	protein_coding	cyclin dependent kinase inhibitor 2A [Source:HGNC Symbol;Acc:HGNC:1787]	ARF, CDK4I, CDKN2, CMM2, INK4, INK4a, MLM, MTS1, p14, p14ARF, p16, p16INK4a, p19, p19Arf	CDKN2A	5.02161	5.04712	3.65606	3.62547	4.47656	1.2676	0.000150077	0.00447377
17:81637171-81648749	+	ENSG00000182612	TSPAN10	ensembl_havana	protein_coding	tetraspanin 10 [Source:HGNC Symbol;Acc:HGNC:29942]	OCSP	TSPAN10	2.61326	2.33374	0.293249	0.198597	1.71396	2.04342	1.06464e-05	0.00111614
9:136975092-136981742	+	ENSG00000107317	PTGDS	ensembl_havana	protein_coding	prostaglandin D2 synthase [Source:HGNC Symbol;Acc:HGNC:9592]	L-PGDS, PGDS	PTGDS	7.3073	7.19742	5.91164	5.8214	6.69077	1.21218	1.87308e-05	0.00148161
9:136977518-136985435	+	ENSG00000284341		havana	protein_coding	novel transcript			7.29833	7.19071	5.90724	5.81546	6.68374	1.21139	2.01618e-05	0.00153725
6:31575565-31578336	+	ENSG00000232810	TNF	ensembl_havana	protein_coding	tumor necrosis factor [Source:HGNC Symbol;Acc:HGNC:11892]	DIF, TNF-alpha, TNFA, TNFSF2	TNF	-2.89729	2.85578	-3.5338	-1.41722	0.941976	4.38683	3.68203e-05	0.00206598
2:227805739-227817564	+	ENSG00000115009	CCL20	ensembl_havana	protein_coding	C-C motif chemokine ligand 20 [Source:HGNC Symbol;Acc:HGNC:10619]	CKb4, exodus-1, LARC, MIP-3a, SCYA20, ST38	CCL20	-2.09053	4.08014	-3.27303	0.83425	2.2295	3.09889	1.39815e-05	0.00127153
5:56451627-56481946	-	ENSG00000248727	LINC01948	havana	lncRNA	long intergenic non-protein coding RNA 1948 [Source:HGNC Symbol;Acc:HGNC:52772]		LINC01948	-0.483411	-0.47967	-2.05	-2.85742	-1.17011	3.0913	0.000518892	0.0089424
1:152106317-152115454	-	ENSG00000159450	TCHH	ensembl_havana	protein_coding	trichohyalin [Source:HGNC Symbol;Acc:HGNC:11791]	THH	TCHH	0.599731	0.321388	-2.39641	-2.38926	-0.39932	3.13421	6.33749e-05	0.00272578
3:64099273-64101122	+	ENSG00000241572	PRICKLE2-AS1	havana	lncRNA	PRICKLE2 antisense RNA 1 [Source:HGNC Symbol;Acc:HGNC:40916]			1.10934	1.53917	-0.0221302	0.285534	0.8414	1.11207	0.000218476	0.00545981
7:77193369-77199848	-	ENSG00000127951	FGL2	ensembl_havana	protein_coding	fibrinogen like 2 [Source:HGNC Symbol;Acc:HGNC:3696]	pT49, T49	FGL2	1.17043	0.999792	-1.18703	-1.37342	0.308765	2.42901	0.000122527	0.00391764
3:64067964-64103131	+	ENSG00000241111	PRICKLE2-AS1	havana	lncRNA	PRICKLE2 antisense RNA 1 [Source:NCBI gene (formerly Entrezgene);Acc:100652759]		PRICKLE2-AS1	3.17049	3.73708	2.19228	2.536	3.01419	1.03431	0.000194454	0.00513818
11:124891304-124892126	+	ENSG00000254943		havana	lncRNA	novel transcript, antisense to ROBO4			-0.727544	-0.390952	-3.26975	-2.27533	-1.26933	2.20612	0.000600715	0.00978646
17:60083566-60091885	-	ENSG00000261040	WFDC21P	havana	transcribed_unitary_pseudogene	WAP four-disulfide core domain 21, pseudogene [Source:HGNC Symbol;Acc:HGNC:50357]	lnc-DC, LNCDC, LOC645638		2.04782	2.75574	-0.680797	0.266198	1.63883	2.394	0.000303331	0.00646263
6:30876421-30900156	+	ENSG00000204580	DDR1	ensembl_havana	protein_coding	discoidin domain receptor tyrosine kinase 1 [Source:HGNC Symbol;Acc:HGNC:2730]	CAK, CD167, EDDR1, NEP, NTRK4, PTK3A, RTK6	DDR1	5.27248	5.48995	3.70653	3.84834	4.75941	1.48147	3.1836e-06	0.000600772
17:1633858-1645744	-	ENSG00000074660	SCARF1	ensembl_havana	protein_coding	scavenger receptor class F member 1 [Source:HGNC Symbol;Acc:HGNC:16820]	KIAA0149, SREC, SREC1	SCARF1	0.316693	1.69348	-0.894844	-0.216821	0.534017	1.82805	2.89006e-06	0.000578798
22:31212239-31280080	+	ENSG00000182541	LIMK2	ensembl_havana	protein_coding	LIM domain kinase 2 [Source:HGNC Symbol;Acc:HGNC:6614]		LIMK2	4.87261	4.92628	3.90127	3.61782	4.41947	1.14352	0.0001446	0.00436597
6:117287353-117425942	-	ENSG00000047936	ROS1	ensembl_havana	protein_coding	ROS proto-oncogene 1, receptor tyrosine kinase [Source:HGNC Symbol;Acc:HGNC:10261]	c-ros-1, MCF3, ROS	ROS1	-1.73095	-0.48419	-2.85912	-3.57006	-1.69474	5.57728	0.000199212	0.00522866
2:112773925-112784493	-	ENSG00000115008	IL1A	ensembl_havana	protein_coding	interleukin 1 alpha [Source:HGNC Symbol;Acc:HGNC:5991]	IL-1A, IL1, IL1-ALPHA, IL1F1	IL1A	-3.43676	-0.823944	-3.39557	-3.57006	-2.24764	5.16849	2.56422e-05	0.00174038
4:123539026-123962698	+	ENSG00000249464	LINC01091	havana	lncRNA	long intergenic non-protein coding RNA 1091 [Source:HGNC Symbol;Acc:HGNC:27721]		LINC01091	0.588013	0.352397	-1.64552	-1.51969	-0.264193	1.95956	2.58659e-05	0.00174038
19:18434388-18438167	-	ENSG00000105655	ISYNA1	ensembl_havana	protein_coding	inositol-3-phosphate synthase 1 [Source:HGNC Symbol;Acc:HGNC:29821]	Ino1, INOS, IPS	ISYNA1	5.18738	4.93379	3.42923	3.1507	4.37882	1.61989	0.000336251	0.00685981
9:137224635-137226315	+	ENSG00000197191	CYSRT1	ensembl_havana	protein_coding	cysteine rich tail 1 [Source:HGNC Symbol;Acc:HGNC:30529]	C9orf169, MGC59937	CYSRT1	1.00937	0.425883	-0.945483	-1.43166	0.0294104	1.923	7.1387e-05	0.00286448
19:44905791-44909393	+	ENSG00000130203	APOE	ensembl_havana	protein_coding	apolipoprotein E [Source:HGNC Symbol;Acc:HGNC:613]	AD2	APOE	0.794343	0.658717	-1.18619	-1.27508	0.0244519	1.95128	0.000243196	0.00577272
7:143132077-143139739	+	ENSG00000159763	PIP	ensembl_havana	protein_coding	prolactin induced protein [Source:HGNC Symbol;Acc:HGNC:8993]	GCDFP-15, GCDFP15, GPIP4	PIP	1.20425	1.2731	-1.53449	-2.23001	0.342711	3.87837	0.000512996	0.00888337
11:18266260-18269977	+	ENSG00000173432	SAA1	ensembl_havana	protein_coding	serum amyloid A1 [Source:HGNC Symbol;Acc:HGNC:10513]	PIG4, SAA, TP53I4	SAA1	0.236728	1.3313	-3.5338	-3.22008	-0.0819771	5.9035	0.000237487	0.00567319
1:21596215-21669363	-	ENSG00000076864	RAP1GAP	ensembl_havana	protein_coding	RAP1 GTPase activating protein [Source:HGNC Symbol;Acc:HGNC:9858]	KIAA0474, RAP1GA1, RAP1GAP1, RAP1GAPII	RAP1GAP	-0.573161	-0.312973	-2.04431	-2.12835	-1.0643	2.04672	0.000216179	0.00545981
4:141302910-141357096	-	ENSG00000248810	LINC02432	havana	lncRNA	long intergenic non-protein coding RNA 2432 [Source:HGNC Symbol;Acc:HGNC:53363]		LINC02432	-0.0409453	-0.20627	-2.94578	-3.03002	-0.983435	3.75932	0.000114163	0.00373047
7:80369575-80679277	+	ENSG00000135218	CD36	ensembl_havana	protein_coding	CD36 molecule [Source:HGNC Symbol;Acc:HGNC:1663]	FAT, GP3B, GP4, GPIV, SCARB3	CD36	3.41759	3.42613	-0.56427	-0.62608	2.42504	4.0306	3.16139e-06	0.000600772
3:14489107-14556075	-	ENSG00000144596	GRIP2	ensembl_havana	protein_coding	glutamate receptor interacting protein 2 [Source:HGNC Symbol;Acc:HGNC:23841]	KIAA1719	GRIP2	4.87809	4.7003	3.18927	3.29373	4.17163	1.23878	0.000225115	0.00552898
6:36677609-36678559	-	ENSG00000285244	DINOL	havana	lncRNA	damage induced long noncoding RNA [Source:HGNC Symbol;Acc:HGNC:53146]	DINO	DINOL	-0.827371	-1.00388	-1.8516	-2.78495	-1.46114	2.36137	8.47416e-05	0.00312776
5:151020438-151028992	+	ENSG00000211445	GPX3	ensembl_havana	protein_coding	glutathione peroxidase 3 [Source:HGNC Symbol;Acc:HGNC:4555]		GPX3	6.0812	6.1379	3.39249	3.71441	5.27576	2.25292	0.000280631	0.00625728
16:66921679-66925536	-	ENSG00000166592	RRAD	ensembl_havana	protein_coding	RRAD, Ras related glycolysis inhibitor and calcium channel regulator [Source:HGNC Symbol;Acc:HGNC:10446]	RAD, REM3	RRAD	3.68944	4.86605	1.28226	2.99541	3.67305	1.70938	0.00017995	0.00492848
1:30732469-30757774	-	ENSG00000162511	LAPTM5	ensembl_havana	protein_coding	lysosomal protein transmembrane 5 [Source:HGNC Symbol;Acc:HGNC:29612]		LAPTM5	4.31946	4.3668	0.42689	0.118176	3.33036	4.18239	0.000319439	0.00664251
1:30731693-30733427	+	ENSG00000287510		havana_tagene	lncRNA	novel transcript, antisense to LAPTM5			2.91419	3.11322	-0.634774	-0.865626	2.02745	4.03491	0.00054636	0.00925396
19:41193210-41207539	+	ENSG00000167600	CYP2S1	ensembl_havana	protein_coding	cytochrome P450 family 2 subfamily S member 1 [Source:HGNC Symbol;Acc:HGNC:15654]		CYP2S1	0.680292	1.0275	-1.56101	-2.04693	0.0200001	3.38671	0.000355516	0.00714344
6:132680849-132714055	-	ENSG00000112299	VNN1	ensembl_havana	protein_coding	vanin 1 [Source:HGNC Symbol;Acc:HGNC:12705]	Tiff66	VNN1	2.83578	3.79829	-0.559071	0.972981	2.50528	2.7392	1.46015e-05	0.00129106
9:136981904-136986410	+	ENSG00000214402	LCNL1	ensembl_havana	protein_coding	lipocalin like 1 [Source:HGNC Symbol;Acc:HGNC:34436]	FLJ45224	LCNL1	0.834204	0.489252	-2.39223	-1.6186	-0.163268	2.26114	0.000205572	0.00530078
3:143119771-143124014	+	ENSG00000175040	CHST2	ensembl_havana	protein_coding	carbohydrate sulfotransferase 2 [Source:HGNC Symbol;Acc:HGNC:1970]	C6ST	CHST2	5.72115	6.70364	4.34076	5.21635	5.70367	1.33265	0.00031191	0.00655823
1:202011370-202015657	+	ENSG00000249007		havana	lncRNA	novel transcript			-2.30958	3.8472	-3.39578	0.905499	2.00476	2.86021	1.39591e-06	0.000361523
1:202007945-202017183	+	ENSG00000163435	ELF3	ensembl_havana	protein_coding	E74 like ETS transcription factor 3 [Source:HGNC Symbol;Acc:HGNC:3318]	EPR-1, ERT, ESE-1, ESX	ELF3	-1.08914	5.30162	-2.94597	2.44558	3.45809	2.73614	6.32666e-06	0.00085077
17:35871491-35880793	-	ENSG00000271503	CCL5	ensembl_havana	protein_coding	C-C motif chemokine ligand 5 [Source:HGNC Symbol;Acc:HGNC:10632]	D17S136E, MGC17164, RANTES, SCYA5, SISd, TCP228	CCL5	0.827606	3.73531	-2.46288	1.07453	2.07515	2.57053	7.13164e-05	0.00286448
2:150552532-150572221	-	ENSG00000236049	LINC01920	havana	lncRNA	long intergenic non-protein coding RNA 1920 [Source:HGNC Symbol;Acc:HGNC:52738]		LINC01920	-0.430686	-0.0841047	-2.94786	-2.58547	-1.05126	3.082	0.000348659	0.00703689
15:74179466-74212267	-	ENSG00000137868	STRA6	ensembl_havana	protein_coding	signaling receptor and transporter of retinol STRA6 [Source:HGNC Symbol;Acc:HGNC:30650]	FLJ12541	STRA6	2.16924	2.34755	-2.15763	-1.28085	1.28436	3.76234	2.06995e-05	0.00155728
3:195147871-195152790	+	ENSG00000230266	XXYLT1-AS2	havana	lncRNA	XXYLT1 antisense RNA 2 [Source:HGNC Symbol;Acc:HGNC:41154]		XXYLT1-AS2	1.33708	2.07836	-1.5235	-0.643032	0.884042	2.70094	0.000335668	0.00685981
19:47220822-47232766	-	ENSG00000105327	BBC3	ensembl_havana	protein_coding	BCL2 binding component 3 [Source:HGNC Symbol;Acc:HGNC:17868]	JFY1, PUMA	BBC3	4.80829	5.58615	3.84885	3.9205	4.68416	1.50549	3.65683e-07	0.000197164
10:113751262-113783429	+	ENSG00000148735	PLEKHS1	ensembl_havana	protein_coding	pleckstrin homology domain containing S1 [Source:HGNC Symbol;Acc:HGNC:26285]	bA211N11.2, C10orf81, FLJ23537	PLEKHS1	1.98758	2.29341	-1.5981	-0.870565	1.20814	3.2125	5.55575e-05	0.00253033
2:11482341-11642788	+	ENSG00000196208	GREB1	ensembl_havana	protein_coding	growth regulating estrogen receptor binding 1 [Source:HGNC Symbol;Acc:HGNC:24885]	KIAA0575	GREB1	0.320537	0.173087	-2.26877	-2.29074	-0.576629	2.84126	0.00026434	0.00602819
12:116738178-116853631	+	ENSG00000135119	RNFT2	ensembl_havana	protein_coding	ring finger protein, transmembrane 2 [Source:HGNC Symbol;Acc:HGNC:25905]	FLJ14627, TMEM118	RNFT2	0.214304	0.231357	-0.947224	-1.75562	-0.386913	2.1292	0.000170916	0.00476649
9:6532467-6645729	-	ENSG00000178445	GLDC	ensembl_havana	protein_coding	glycine decarboxylase [Source:HGNC Symbol;Acc:HGNC:4313]	GCSP, NKH	GLDC	0.708726	0.531907	-1.89795	-1.63899	-0.173207	2.26632	0.000271394	0.00612734
X:142202342-142205290	-	ENSG00000046774	MAGEC2	ensembl_havana	protein_coding	MAGE family member C2 [Source:HGNC Symbol;Acc:HGNC:13574]	CT10, HCA587, MAGE-C2, MAGEE1	MAGEC2	0.155983	0.383295	-2.7688	-3.44276	-0.641833	5.71096	0.000397288	0.00770257
6:114822994-115002280	+	ENSG00000287097		havana_tagene	lncRNA	novel transcript		LOC107986639	-1.4068	-0.357628	-3.5338	-3.448	-1.61182	4.94488	0.000575776	0.00955897
3:110888384-111071553	-	ENSG00000242242	NECTIN3-AS1	ensembl_havana	lncRNA	NECTIN3 antisense RNA 1 [Source:HGNC Symbol;Acc:HGNC:40813]	PVRL3-AS1		1.7443	2.01171	-0.994596	-0.950055	1.01906	2.99914	4.92103e-06	0.00075295
1:209614870-209652425	-	ENSG00000196878	LAMB3	ensembl_havana	protein_coding	laminin subunit beta 3 [Source:HGNC Symbol;Acc:HGNC:6490]	BM600-125kDa, kalinin-140kDa, LAMNB1, nicein-125kDa	LAMB3	4.97942	5.44905	3.8039	4.11444	4.70179	1.18222	0.00010501	0.00354973
16:66961245-66975149	+	ENSG00000172828	CES3	ensembl_havana	protein_coding	carboxylesterase 3 [Source:HGNC Symbol;Acc:HGNC:1865]	ES31, FLJ21736	CES3	-0.517615	-1.22292	-3.051	-3.44267	-1.62172	3.93742	0.000496393	0.00871662
3:45001548-45036071	+	ENSG00000163815	CLEC3B	ensembl_havana	protein_coding	C-type lectin domain family 3 member B [Source:HGNC Symbol;Acc:HGNC:11891]	TN, TNA	CLEC3B	4.57902	4.48211	3.09609	2.85138	3.90805	1.46902	1.69113e-05	0.00140277
6:26215159-26216692	-	ENSG00000273802	H2BC8	ensembl_havana	protein_coding	H2B clustered histone 8 [Source:HGNC Symbol;Acc:HGNC:4746]	H2B.1A, H2B/a, H2BFA, HIST1H2BG	H2BC8	0.74568	0.0794581	-2.09715	-2.93709	-0.41418	3.87161	3.62818e-05	0.0020624
4:6693878-6697170	+	ENSG00000163993	S100P	ensembl_havana	protein_coding	S100 calcium binding protein P [Source:HGNC Symbol;Acc:HGNC:10504]		S100P	-0.220944	-0.359431	-3.0494	-2.69891	-1.09972	2.85497	0.000354179	0.0071229
2:233059967-233207903	+	ENSG00000168918	INPP5D	ensembl_havana	protein_coding	inositol polyphosphate-5-phosphatase D [Source:HGNC Symbol;Acc:HGNC:6079]	hp51CN, SHIP, SHIP1	INPP5D	-0.920824	-0.55637	-3.27139	-3.21869	-1.52218	3.86422	3.4211e-05	0.00202803
12:15107783-15348675	-	ENSG00000134533	RERG	ensembl_havana	protein_coding	RAS like estrogen regulated growth inhibitor [Source:HGNC Symbol;Acc:HGNC:15980]	MGC15754	RERG	-0.964325	-0.712022	-2.85694	-3.33167	-1.59325	4.10275	0.000493067	0.00868911
7:38349355-38350022	-	ENSG00000211697	TRGV5	havana	TR_V_gene	T cell receptor gamma variable 5 [Source:HGNC Symbol;Acc:HGNC:12290]	TCRGV5, V1S5		-1.61353	-1.34465	-3.5338	-3.70946	-2.19641	5.93229	0.000318082	0.00663466
2:54253178-54256229	-	ENSG00000178021	TSPYL6	ensembl_havana	protein_coding	TSPY like 6 [Source:HGNC Symbol;Acc:HGNC:14521]		TSPYL6	-0.786196	-1.35462	-3.5338	-3.70946	-1.8663	5.87588	0.000419548	0.00790404
3:46494611-46500950	+	ENSG00000163825	RTP3	ensembl_havana	protein_coding	receptor transporter protein 3 [Source:HGNC Symbol;Acc:HGNC:15572]	LTM1, TMEM7, Z3CXXC3	RTP3	-0.067884	-0.142996	-3.04724	-3.32738	-0.984029	4.70012	0.000170822	0.00476649
11:26667020-26723427	-	ENSG00000148942	SLC5A12	ensembl_havana	protein_coding	solute carrier family 5 member 12 [Source:HGNC Symbol;Acc:HGNC:28750]	MGC52019, SMCT2	SLC5A12	0.102729	-0.206012	-3.5338	-3.02939	-0.944021	3.76942	1.31319e-05	0.00124423
22:20774113-20787720	+	ENSG00000099937	SERPIND1	ensembl_havana	protein_coding	serpin family D member 1 [Source:HGNC Symbol;Acc:HGNC:4838]	D22S673, HC-II, HC2, HCF2, HLS2	SERPIND1	0.568172	0.776899	-2.85586	-3.3338	-0.278535	5.72977	8.61417e-07	0.000278669
16:67975663-67980549	-	ENSG00000141096	DPEP3	ensembl_havana	protein_coding	dipeptidase 3 [Source:HGNC Symbol;Acc:HGNC:23029]		DPEP3	-0.983023	-1.05368	-3.39687	-3.70946	-1.82181	6.25709	1.15016e-05	0.00117852
1:109113679-109206781	+	ENSG00000116299	ELAPOR1	ensembl_havana	protein_coding	endosome-lysosome associated apoptosis and autophagy regulator 1 [Source:HGNC Symbol;Acc:HGNC:29618]	EIG121, KIAA1324, maba1	ELAPOR1	2.7294	2.53124	1.28698	1.05045	2.04555	1.33587	3.08682e-05	0.00192507
3:125082636-125212864	-	ENSG00000221955	SLC12A8	ensembl_havana	protein_coding	solute carrier family 12 member 8 [Source:HGNC Symbol;Acc:HGNC:15595]	CCC9	SLC12A8	5.2701	4.88874	2.57379	1.86777	4.20918	2.86915	7.42647e-07	0.000275692
14:94104836-94116698	+	ENSG00000165949	IFI27	ensembl_havana	protein_coding	interferon alpha inducible protein 27 [Source:HGNC Symbol;Acc:HGNC:5397]	FAM14D, ISG12, P27	IFI27	6.34924	6.30407	1.25334	1.11177	5.27873	5.06924	1.95939e-07	0.000147902
6:160121815-160158718	+	ENSG00000175003	SLC22A1	ensembl_havana	protein_coding	solute carrier family 22 member 1 [Source:HGNC Symbol;Acc:HGNC:10963]	OCT1	SLC22A1	1.34112	2.02484	-1.99556	-2.18164	0.750029	4.58275	5.16982e-06	0.00077095
19:11574660-11579008	-	ENSG00000102575	ACP5	ensembl_havana	protein_coding	acid phosphatase 5, tartrate resistant [Source:HGNC Symbol;Acc:HGNC:124]	HPAP, TRAP	ACP5	2.22262	1.82545	-1.2385	-1.58159	1.07669	3.55265	3.34546e-07	0.000196414
20:17493905-17569220	-	ENSG00000125864	BFSP1	ensembl_havana	protein_coding	beaded filament structural protein 1 [Source:HGNC Symbol;Acc:HGNC:1040]	CP115, CP94, filensin, LIFL-H	BFSP1	2.04199	1.95653	0.492907	-0.268974	1.29755	2.16478	1.1202e-05	0.00116129
1:2425980-2505532	+	ENSG00000149527	PLCH2	ensembl_havana	protein_coding	phospholipase C eta 2 [Source:HGNC Symbol;Acc:HGNC:29037]	KIAA0450, PLC-eta2, PLCeta2, PLCL4, RP3-395M20.1	PLCH2	1.17095	0.835208	-1.46976	-1.10505	0.236969	1.94936	4.44697e-05	0.00226296
8:32927913-33045445	+	ENSG00000247134		havana	lncRNA	novel transcript			0.0725565	-0.134376	-2.76703	-3.12712	-0.893282	4.12032	1.19641e-05	0.00121492
6:112347330-112351294	+	ENSG00000251258	RFPL4B	ensembl_havana	protein_coding	ret finger protein like 4B [Source:HGNC Symbol;Acc:HGNC:33264]	RNF211	RFPL4B	2.18011	2.9077	-3.04639	-2.13483	1.562	5.42053	4.21648e-06	0.000702076
12:1500525-1504424	+	ENSG00000249628	LINC00942	havana	lncRNA	long intergenic non-protein coding RNA 942 [Source:HGNC Symbol;Acc:HGNC:48636]		LINC00942	3.46903	3.06495	-0.720493	-1.63823	2.27373	4.86785	1.37972e-07	0.000120909
6:112236806-112350094	+	ENSG00000281613		havana	protein_coding	novel ret finger protein-like 4B			1.2419	1.77333	-3.15378	-3.03147	0.530811	5.87072	1.13469e-06	0.000317224
14:32329298-32837684	+	ENSG00000151320	AKAP6	ensembl_havana	protein_coding	A-kinase anchoring protein 6 [Source:HGNC Symbol;Acc:HGNC:376]	ADAP6, AKAP100, KIAA0311, mAKAP, PRKA6	AKAP6	3.30156	2.62581	0.139215	-0.806323	2.05454	3.39551	7.59311e-06	0.000917201
X:154651972-154653579	-	ENSG00000126890	CTAG2	ensembl_havana	protein_coding	cancer/testis antigen 2 [Source:HGNC Symbol;Acc:HGNC:2492]	CAMEL, CT6.2a, CT6.2b, ESO2, LAGE-1, LAGE-1a, LAGE-1b, LAGE1, MGC138724, MGC3803	CTAG2	-1.36947	-1.0348	-3.5338	-3.70946	-1.98386	6.24235	0.000190218	0.00508666
2:43027823-43040662	-	ENSG00000231826	LINC01819	havana	lncRNA	long intergenic non-protein coding RNA 1819 [Source:HGNC Symbol;Acc:HGNC:52624]		LINC01819	-1.22444	-1.74089	-3.39558	-3.70946	-2.18859	5.38294	2.04743e-05	0.00155064
X:43176994-43226598	+	ENSG00000224294	PINCR	havana	lncRNA	p53-induced noncoding RNA [Source:HGNC Symbol;Acc:HGNC:53590]		PINCR	-0.267739	-0.474698	-3.5338	-3.70946	-1.27482	6.88564	0.000179439	0.00492832
X:152988824-152994116	-	ENSG00000198883	PNMA5	ensembl_havana	protein_coding	PNMA family member 5 [Source:HGNC Symbol;Acc:HGNC:18743]	KIAA1934	PNMA5	-0.965251	-0.5693	-3.5338	-3.70946	-1.61196	6.76973	0.000304787	0.00647459
X:100913445-100929433	-	ENSG00000182489	XKRX	ensembl_havana	protein_coding	XK related X-linked [Source:HGNC Symbol;Acc:HGNC:29845]	XKR2, XPLAC	XKRX	-1.17232	-1.98121	-3.39744	-3.70946	-2.2365	5.06954	0.000501146	0.00875653
X:147981337-148026665	+	ENSG00000176988	FMR1NB	ensembl_havana	protein_coding	FMR1 neighbor [Source:HGNC Symbol;Acc:HGNC:26372]	CT37, FLJ25736, NY-SAR-35	FMR1NB	0.574828	0.721818	-3.5338	-3.57344	-0.348522	6.79686	0.000167433	0.0047083
X:55089018-55092842	+	ENSG00000234068	PAGE2	ensembl_havana	protein_coding	PAGE family member 2 [Source:HGNC Symbol;Acc:HGNC:31804]	CT16.4, GAGEC2, MGC62094, PAGE-2	PAGE2	0.31632	0.304118	-3.5338	-3.70946	-0.665019	7.73566	0.000391294	0.00762552
4:79225694-79326061	-	ENSG00000156269	NAA11	ensembl_havana	protein_coding	N-alpha-acetyltransferase 11, NatA catalytic subunit [Source:HGNC Symbol;Acc:HGNC:28125]	ARD1B, ARD2, hARD2	NAA11	0.326963	0.10437	-3.5338	-3.70946	-0.754152	7.53086	0.00033019	0.0068036
22:25742144-26031045	+	ENSG00000133454	MYO18B	ensembl_havana	protein_coding	myosin XVIIIB [Source:HGNC Symbol;Acc:HGNC:18150]	BK125H2.1	MYO18B	-0.0464442	0.137748	-3.5338	-3.57011	-0.891233	6.16049	8.06346e-06	0.000961038
X:30215563-30220089	+	ENSG00000099399	MAGEB2	ensembl_havana	protein_coding	MAGE family member B2 [Source:HGNC Symbol;Acc:HGNC:6809]	CT3.2, DAM6, MAGE-XP-2, MGC26438	MAGEB2	1.35294	1.39694	-3.5338	-3.70946	0.340374	8.9026	9.73419e-05	0.00338603
10:14372001-14377586	+	ENSG00000285671		havana	lncRNA	novel transcript			0.0614695	-0.304343	-3.5338	-3.70946	-1.04677	7.10379	7.97518e-05	0.00301183
X:151912495-151925171	+	ENSG00000147381	MAGEA4	ensembl_havana	protein_coding	MAGE family member A4 [Source:HGNC Symbol;Acc:HGNC:6802]	CT1.4, MAGE-41, MAGE-X2, MAGE4, MAGE4A, MAGE4B, MGC21336	MAGEA4	1.85584	1.88156	-3.5338	-3.70946	0.803645	9.38462	0.000118041	0.00382408
7:102973522-102988856	+	ENSG00000230257	NFE4	havana	lncRNA	nuclear factor, erythroid 4 [Source:HGNC Symbol;Acc:HGNC:29902]	NF-E4	NFE4	-0.53984	-0.356658	-3.5338	-3.70946	-1.33341	7.0591	0.000186803	0.00504594
18:73151241-73264480	-	ENSG00000263711	LINC02864	havana	lncRNA	long intergenic non-protein coding RNA 2864 [Source:HGNC Symbol;Acc:HGNC:54480]	RP11-169F17.1	LINC02864	-0.292771	-0.607074	-3.39578	-3.57344	-1.33722	5.36917	9.97016e-05	0.00343122
6:26202156-26202654	+	ENSG00000217275		havana	processed_pseudogene	ribosomal protein S10 (RPS10) pseudogene			-2.03692	-1.50706	-3.39557	-3.70946	-2.40861	5.66865	0.000187346	0.00504767
4:137751029-137755300	+	ENSG00000287441		havana_tagene	lncRNA	novel transcript			-0.49773	-0.627374	-3.5338	-3.70946	-1.44861	6.71798	7.21379e-05	0.00287094
3:16586792-16670306	-	ENSG00000092345	DAZL	ensembl_havana	protein_coding	deleted in azoospermia like [Source:HGNC Symbol;Acc:HGNC:2685]	DAZH, DAZL1, DAZLA, MGC26406, SPGYLA	DAZL	2.21154	2.30245	-3.15378	-3.11853	1.20186	6.59552	9.039e-07	0.000288175
18:63476958-63505085	+	ENSG00000206075	SERPINB5	ensembl_havana	protein_coding	serpin family B member 5 [Source:HGNC Symbol;Acc:HGNC:8949]	maspin, PI5	SERPINB5	0.64306	0.311135	-3.26934	-3.44267	-0.482545	5.64441	2.68218e-06	0.000542303
13:114107569-114108820	-	ENSG00000232487	RASA3-IT1	havana	lncRNA	RASA3 intronic transcript 1 [Source:HGNC Symbol;Acc:HGNC:39938]			1.19727	1.58259	-2.76546	-3.11874	0.396309	5.8504	1.67352e-07	0.000135346
1:161070998-161089558	-	ENSG00000143217	NECTIN4	ensembl_havana	protein_coding	nectin cell adhesion molecule 4 [Source:HGNC Symbol;Acc:HGNC:19688]	LNIR, nectin-4, PRR4, PVRL4	NECTIN4	0.998976	0.279522	-2.94556	-3.33172	-0.283117	5.19004	2.15808e-06	0.000456726
19:18374731-18389176	+	ENSG00000130513	GDF15	ensembl_havana	protein_coding	growth differentiation factor 15 [Source:HGNC Symbol;Acc:HGNC:30142]	MIC-1, MIC1, NAG-1, PDF, PLAB, PTGFB	GDF15	5.42977	5.17384	2.09761	1.36432	4.34762	3.65534	1.79234e-06	0.000431783
17:75721328-75757818	+	ENSG00000132470	ITGB4	ensembl_havana	protein_coding	integrin subunit beta 4 [Source:HGNC Symbol;Acc:HGNC:6158]	CD104	ITGB4	2.53201	2.4898	-1.60537	-1.52115	1.52559	4.18882	3.45268e-07	0.000196414
X:141903894-141909374	+	ENSG00000155495	MAGEC1	ensembl_havana	protein_coding	MAGE family member C1 [Source:HGNC Symbol;Acc:HGNC:6812]	CT7, CT7.1, MAGE-C1, MGC39366	MAGEC1	1.16842	1.02556	-3.5338	-3.33515	0.0924452	6.00443	2.77674e-05	0.00180368
4:41981756-41986465	+	ENSG00000182308	DCAF4L1	ensembl_havana	protein_coding	DDB1 and CUL4 associated factor 4 like 1 [Source:HGNC Symbol;Acc:HGNC:27723]	WDR21B	DCAF4L1	2.5661	2.54046	-2.53115	-2.87085	1.50029	6.30734	8.59222e-07	0.000278669
11:122838500-122872643	+	ENSG00000109943	CRTAM	ensembl_havana	protein_coding	cytotoxic and regulatory T cell molecule [Source:HGNC Symbol;Acc:HGNC:24313]	CD355	CRTAM	2.10297	1.33661	-1.67711	-2.45389	0.796103	4.32326	5.37917e-06	0.000790982
16:46469341-46569097	-	ENSG00000261239	ANKRD26P1	ensembl_havana	transcribed_unprocessed_pseudogene	ankyrin repeat domain 26 pseudogene 1 [Source:HGNC Symbol;Acc:HGNC:32955]	FLJ43980		0.355593	0.100061	-3.39557	-3.70946	-0.724538	7.54739	1.53791e-06	0.000386956
6:118589070-118589634	+	ENSG00000217330	SSXP10	havana	processed_pseudogene	SSX family pseudogene 10 [Source:HGNC Symbol;Acc:HGNC:30638]	psiSSX10		-1.08671	-1.19539	-3.39578	-3.70946	-1.92907	6.08756	0.000186953	0.00504594
X:55075030-55078909	+	ENSG00000238269	PAGE2B	ensembl_havana	protein_coding	PAGE family member 2B [Source:HGNC Symbol;Acc:HGNC:31805]	CT16.5	PAGE2B	0.740768	0.668296	-3.5338	-3.70946	-0.295436	8.13137	3.21897e-05	0.0019808
6:47856673-48111197	-	ENSG00000244694	PTCHD4	ensembl_havana	protein_coding	patched domain containing 4 [Source:HGNC Symbol;Acc:HGNC:21345]	C6orf138, dJ402H5.2, FLJ41841, PTCH53	PTCHD4	4.92221	4.73071	2.2245	2.24994	3.97849	2.31039	2.28709e-07	0.000156943
12:68841946-68842384	+	ENSG00000256664		havana	processed_pseudogene	ribosomal L24 domain containing 1 (RSL24D1) pseudogene			4.48713	4.72719	3.02841	3.27065	4.02148	1.28796	6.83645e-07	0.000266916
12:68842197-68971570	-	ENSG00000135678	CPM	ensembl_havana	protein_coding	carboxypeptidase M [Source:HGNC Symbol;Acc:HGNC:2311]		CPM	4.23817	4.44458	3.13268	3.19501	3.83597	1.08397	2.16301e-05	0.00158967
12:68808177-68845544	+	ENSG00000135679	MDM2	ensembl_havana	protein_coding	MDM2 proto-oncogene [Source:HGNC Symbol;Acc:HGNC:6973]	HDM2, MGC5370	MDM2	7.56973	7.7166	6.11609	6.35229	7.06981	1.19449	2.51082e-07	0.000167228
12:68841288-68843237	-	ENSG00000257181		havana	lncRNA	novel transcript			5.42423	5.61036	4.00107	4.268	4.95262	1.17368	7.38791e-07	0.000275692
18:24138987-24161600	+	ENSG00000154040	CABYR	ensembl_havana	protein_coding	calcium binding tyrosine phosphorylation regulated [Source:HGNC Symbol;Acc:HGNC:15569]	CBP86, CT88, FSP-2	CABYR	2.11232	1.96686	0.631621	0.509663	1.44769	1.31731	2.12225e-06	0.000456726
6:48069213-48111078	-	ENSG00000286811		havana_tagene	lncRNA	novel transcript			2.0384	1.60574	-0.275256	-0.44423	1.07036	1.98143	4.82519e-06	0.000745219
2:85561562-85582031	+	ENSG00000118640	VAMP8	ensembl_havana	protein_coding	vesicle associated membrane protein 8 [Source:HGNC Symbol;Acc:HGNC:12647]	EDB	VAMP8	0.510093	0.653192	-1.99456	-2.1203	-0.243849	3.06539	1.26981e-05	0.00122361
20:45091214-45101127	-	ENSG00000124134	KCNS1	ensembl_havana	protein_coding	potassium voltage-gated channel modifier subfamily S member 1 [Source:HGNC Symbol;Acc:HGNC:6300]	Kv9.1	KCNS1	3.73033	3.0685	1.83923	1.14949	2.73042	1.78651	6.37019e-07	0.000260187
19:43460787-43465608	-	ENSG00000124466	LYPD3	ensembl_havana	protein_coding	LY6/PLAUR domain containing 3 [Source:HGNC Symbol;Acc:HGNC:24880]	C4.4A	LYPD3	5.06989	5.15569	2.17976	1.7588	4.20745	3.25998	3.29244e-11	3.76313e-07
1:27666064-27672212	-	ENSG00000126709	IFI6	ensembl_havana	protein_coding	interferon alpha inducible protein 6 [Source:HGNC Symbol;Acc:HGNC:4054]	6-16, FAM14C, G1P3, IFI-6-16, IFI616	IFI6	9.22285	9.13918	5.21703	5.15883	8.20068	3.81598	1.01319e-08	3.27768e-05
1:27660328-27666279	-	ENSG00000233975	LINC02574	havana	lncRNA	long intergenic non-protein coding RNA 2574 [Source:HGNC Symbol;Acc:HGNC:53746]	RP11-288L9.1	LINC02574	7.47807	7.43047	3.5857	3.60956	6.48415	3.65814	3.28386e-08	5.31164e-05
11:27047186-27220113	-	ENSG00000254560	BBOX1-AS1	havana	lncRNA	BBOX1 antisense RNA 1 [Source:HGNC Symbol;Acc:HGNC:50700]		BBOX1-AS1	-1.0892	-0.743002	-2.94661	-3.3293	-1.64653	4.08367	3.59565e-05	0.0020624
X:13266048-13303452	-	ENSG00000235385	LINC02154	havana	lncRNA	long intergenic non-protein coding RNA 2154 [Source:HGNC Symbol;Acc:HGNC:53015]	GS1-600G8.5	LINC02154	1.68089	1.28472	-1.81064	-2.32419	0.568661	4.04615	1.59641e-08	3.71826e-05
7:106774955-106838480	+	ENSG00000228742	LINC02577	havana	lncRNA	long intergenic non-protein coding RNA 2577 [Source:HGNC Symbol;Acc:HGNC:53749]		LINC02577	0.0300801	-0.409443	-2.77123	-3.57006	-1.03237	5.6304	3.51984e-06	0.000637655
1:53114576-53118609	+	ENSG00000235563		havana	lncRNA	novel transcript			0.789999	0.155239	-1.29592	-1.98284	-0.230683	2.35256	1.8739e-05	0.00148161
13:109269634-109278512	+	ENSG00000275216		havana	lncRNA	novel transcript			0.0775648	0.358494	-3.5338	-3.70946	-0.709566	7.87059	5.32448e-05	0.00248092
3:196319342-196338503	-	ENSG00000145107	TM4SF19	ensembl_havana	protein_coding	transmembrane 4 L six family member 19 [Source:HGNC Symbol;Acc:HGNC:25167]		TM4SF19	-0.314025	-0.454759	-2.85592	-3.57006	-1.22852	5.55784	1.30593e-05	0.00124423
8:29815004-29854543	-	ENSG00000248964		havana	lncRNA	novel transcript		LOC101929470	-1.57567	-2.01303	-3.27083	-3.70946	-2.41244	5.07007	8.99343e-05	0.00321004
3:54632122-54639857	-	ENSG00000265992	ESRG	havana	lncRNA	embryonic stem cell related [Source:HGNC Symbol;Acc:HGNC:39079]	HESRG	ESRG	1.74575	1.58776	-3.04639	-3.57206	0.645827	7.72786	2.0106e-08	3.79417e-05
1:21293290-21299874	+	ENSG00000231105	ECE1-AS1	havana	lncRNA	ECE1 antisense RNA 1 [Source:HGNC Symbol;Acc:HGNC:40203]		ECE1-AS1	-1.89621	-1.46145	-3.39744	-3.44602	-2.30599	3.70326	0.000132449	0.00410792
4:127781821-127840733	+	ENSG00000164070	HSPA4L	ensembl_havana	protein_coding	heat shock protein family A (Hsp70) member 4 like [Source:HGNC Symbol;Acc:HGNC:17041]	APG-1, HSPH3, Osp94	HSPA4L	4.74481	4.81814	3.08226	3.28261	4.15255	1.36392	3.32358e-11	3.76313e-07
1:26863149-26864456	+	ENSG00000175793	SFN	ensembl_havana	protein_coding	stratifin [Source:HGNC Symbol;Acc:HGNC:10773]	YWHAS	SFN	0.0257936	0.167425	-3.15464	-3.33515	-0.815081	5.1123	7.94409e-08	8.99469e-05
1:46040140-46133036	-	ENSG00000117461	PIK3R3	ensembl_havana	protein_coding	phosphoinositide-3-kinase regulatory subunit 3 [Source:HGNC Symbol;Acc:HGNC:8981]	p55	PIK3R3	4.67947	4.76952	2.96014	3.22471	4.08513	1.38699	1.80617e-08	3.71826e-05
12:54455950-54473602	-	ENSG00000170627	GTSF1	ensembl_havana	protein_coding	gametocyte specific factor 1 [Source:HGNC Symbol;Acc:HGNC:26565]	Cue110, FAM112B, FLJ32942	GTSF1	-0.446669	-0.368723	-3.5338	-3.70946	-1.30379	7.04348	1.22709e-05	0.00122361
21:45593654-45603088	+	ENSG00000233922	LINC01694	havana	lncRNA	long intergenic non-protein coding RNA 1694 [Source:HGNC Symbol;Acc:HGNC:52481]		LINC01694	-1.60687	-1.37366	-3.26934	-3.70946	-2.1855	5.89439	0.000176438	0.00487249
5:61201304-61304811	-	ENSG00000249279	LINC02057	havana	lncRNA	long intergenic non-protein coding RNA 2057 [Source:HGNC Symbol;Acc:HGNC:52900]		LINC02057	-0.898065	-0.885187	-3.0492	-3.70946	-1.68214	6.47728	2.43369e-06	0.000501008
19:35904401-35908295	-	ENSG00000011600	TYROBP	ensembl_havana	protein_coding	transmembrane immune signaling adaptor TYROBP [Source:HGNC Symbol;Acc:HGNC:12449]	DAP12, KARAP, PLO-SL, PLOSL	TYROBP	1.25697	1.07911	-3.5338	-3.70946	0.157836	8.59202	6.78611e-08	8.08797e-05
17:78971238-78979947	-	ENSG00000108679	LGALS3BP	ensembl_havana	protein_coding	galectin 3 binding protein [Source:HGNC Symbol;Acc:HGNC:6564]	90K, BTBD17B, CyCAP, gp90, M2BP, MAC-2-BP, TANGO10B	LGALS3BP	8.11963	8.02484	6.79308	6.69673	7.52414	1.15659	2.84756e-07	0.000181504
19:33299934-33302534	-	ENSG00000245848	CEBPA	havana	protein_coding	CCAAT enhancer binding protein alpha [Source:HGNC Symbol;Acc:HGNC:1833]	C/EBP-alpha, CEBP	CEBPA	0.0969461	-0.0513129	-1.12774	-1.8304	-0.566412	1.93968	0.000216494	0.00545981
14:94376747-94390693	-	ENSG00000197249	SERPINA1	ensembl_havana	protein_coding	serpin family A member 1 [Source:HGNC Symbol;Acc:HGNC:8941]	A1A, A1AT, AAT, alpha-1-antitrypsin, alpha1AT, PI, PI1	SERPINA1	0.542455	1.82272	-2.52776	-1.83974	0.401256	3.94618	7.59585e-06	0.000917201
11:61258286-61295316	-	ENSG00000167992	VWCE	ensembl_havana	protein_coding	von Willebrand factor C and EGF domains [Source:HGNC Symbol;Acc:HGNC:26487]	FLJ32009, URG11, VWC1	VWCE	4.82657	4.57553	2.95496	2.86857	4.02758	1.54768	7.5996e-09	2.94982e-05
2:10039092-10040663	-	ENSG00000260077		havana	lncRNA	novel transcript			0.889481	1.01125	0.0300505	-0.485603	0.460929	1.43497	1.38938e-05	0.00127153
1:228456979-228457873	-	ENSG00000181218	H2AW	ensembl_havana	protein_coding	H2A.W histone [Source:HGNC Symbol;Acc:HGNC:20507]	HIST3H2A, MGC3165	H2AW	1.54314	1.33379	-0.0754767	-0.0539562	0.841975	1.29218	3.64302e-05	0.0020624
19:33299934-33301168	+	ENSG00000267580		havana	lncRNA	novel transcript			-1.27939	-1.213	-2.27142	-3.12563	-1.80614	2.88764	0.000277074	0.00621223
3:58824437-59019093	+	ENSG00000242428	CFAP20DC-AS1	havana	lncRNA	CFAP20DC antisense RNA 1 [Source:HGNC Symbol;Acc:HGNC:41063]	C3orf67-AS1	CFAP20DC-AS1	-0.875744	-1.34427	-1.99677	-2.94279	-1.62414	2.28859	1.51738e-05	0.00132158
14:73237497-73274640	+	ENSG00000100767	PAPLN	ensembl_havana	protein_coding	papilin, proteoglycan like sulfated glycoprotein [Source:HGNC Symbol;Acc:HGNC:19262]	MGC50452	PAPLN	1.40749	1.64884	0.218364	-0.442364	0.915936	2.021	4.04656e-07	0.000203632
11:69294151-69367726	+	ENSG00000172927	MYEOV	ensembl_havana	protein_coding	myeloma overexpressed [Source:HGNC Symbol;Acc:HGNC:7563]	OCIM	MYEOV	2.93177	3.69039	0.245207	0.652197	2.50694	2.84969	0.000393889	0.00764349
1:171090901-171117819	+	ENSG00000007933	FMO3	ensembl_havana	protein_coding	flavin containing dimethylaniline monoxygenase 3 [Source:HGNC Symbol;Acc:HGNC:3771]	FMOII	FMO3	2.10141	1.69803	-0.8382	-1.19958	1.04328	2.95097	2.1708e-05	0.00158967
11:112143253-112164096	-	ENSG00000150782	IL18	ensembl_havana	protein_coding	interleukin 18 [Source:HGNC Symbol;Acc:HGNC:5986]	IGIF, IL-18, IL-1g, IL1F4	IL18	0.272975	0.0446297	-3.5338	-3.4447	-0.754142	5.42865	3.16758e-05	0.00195449
4:75576496-75630716	-	ENSG00000138769	CDKL2	ensembl_havana	protein_coding	cyclin dependent kinase like 2 [Source:HGNC Symbol;Acc:HGNC:1782]	KKIAMRE, P56	CDKL2	-1.37732	-1.28036	-2.76708	-3.32742	-1.95408	3.42386	0.000323236	0.00669075
6:28259297-28260958	+	ENSG00000189134	NKAPL	ensembl_havana	protein_coding	NFKB activating protein like [Source:HGNC Symbol;Acc:HGNC:21584]	bA424I5.1, C6orf194	NKAPL	1.94387	1.95557	0.877095	0.392453	1.40916	1.44351	1.05654e-05	0.00111614
4:176213673-176277571	-	ENSG00000164122	ASB5	ensembl_havana	protein_coding	ankyrin repeat and SOCS box containing 5 [Source:HGNC Symbol;Acc:HGNC:17180]		ASB5	2.98169	2.92211	-1.29178	-0.960873	1.96601	3.98437	0.000156641	0.00456517
19:9466355-9498616	-	ENSG00000198028	ZNF560	ensembl_havana	protein_coding	zinc finger protein 560 [Source:HGNC Symbol;Acc:HGNC:26484]	FLJ31986	ZNF560	1.44866	1.09666	-1.02217	-1.01473	0.488875	2.1472	0.000592186	0.00970336
4:188091272-188109603	-	ENSG00000179046	TRIML2	ensembl_havana	protein_coding	tripartite motif family like 2 [Source:HGNC Symbol;Acc:HGNC:26378]	FLJ25801, SPRYD6	TRIML2	2.77568	3.06731	-1.85161	-1.01676	1.95596	4.19781	0.000168952	0.00473504
1:44674692-44725591	+	ENSG00000198520	ARMH1	ensembl_havana	protein_coding	armadillo like helical domain containing 1 [Source:HGNC Symbol;Acc:HGNC:34345]	C1orf228, MGC33556, NCRNA00082, p40	ARMH1	0.530804	0.418054	-1.07505	-1.41951	-0.1693	1.8992	4.10512e-05	0.00216691
18:3246401-3247086	-	ENSG00000272688		havana	lncRNA	novel transcript			-0.48614	-0.562072	-1.45943	-2.12874	-1.03885	1.78465	0.000465328	0.00840299
1:1055033-1056116	+	ENSG00000242590		havana	lncRNA	novel transcript			4.29748	4.27238	2.80828	2.89086	3.70593	1.20855	6.27918e-05	0.00271878
1:1020120-1056118	+	ENSG00000188157	AGRN	ensembl_havana	protein_coding	agrin [Source:HGNC Symbol;Acc:HGNC:329]	AGRIN	AGRN	7.36472	7.3502	5.80456	5.92396	6.76339	1.24487	6.47079e-05	0.0027271
6:26199520-26200715	+	ENSG00000277224	H2BC7	havana	protein_coding	H2B clustered histone 7 [Source:HGNC Symbol;Acc:HGNC:4752]	H2B/g, H2BFG, HIST1H2BF	H2BC7	-1.3964	-1.26204	-3.04577	-3.57011	-2.01655	4.62851	0.000199264	0.00522866
2:222424543-222562621	+	ENSG00000163082	SGPP2	ensembl_havana	protein_coding	sphingosine-1-phosphate phosphatase 2 [Source:HGNC Symbol;Acc:HGNC:19953]	FLJ39004, SPP2	SGPP2	0.379449	3.66245	-1.53177	0.79003	1.96995	2.75234	6.54604e-05	0.0027271
6:31463170-31478936	+	ENSG00000206337	HCP5	ensembl_havana	lncRNA	HLA complex P5 [Source:HGNC Symbol;Acc:HGNC:21659]	D6S2650E, P5-1	HCP5	0.490134	1.22947	-1.18259	-1.0622	0.198081	2.32662	0.000154921	0.00452752
5:55231152-55233608	-	ENSG00000152669	CCNO	ensembl_havana	protein_coding	cyclin O [Source:HGNC Symbol;Acc:HGNC:18576]	CCNU, FLJ22422, UDG2, UNG2	CCNO	-0.6526	-1.16461	-2.68654	-3.22507	-1.60843	3.23876	0.000254937	0.00592312
17:40922700-40937646	-	ENSG00000108244	KRT23	ensembl_havana	protein_coding	keratin 23 [Source:HGNC Symbol;Acc:HGNC:6438]	CK23, DKFZP434G032, HAIK1, K23, MGC26158	KRT23	-0.667844	-0.732793	-2.39511	-2.78571	-1.38044	2.68582	0.00042276	0.00793156
10:88879734-88975153	+	ENSG00000138134	STAMBPL1	ensembl_havana	protein_coding	STAM binding protein like 1 [Source:HGNC Symbol;Acc:HGNC:24105]	ALMalpha, AMSH-FP, AMSH-LP, bA399O19.2, FLJ31524, KIAA1373	STAMBPL1	5.65875	5.17853	4.77342	3.9467	4.98382	1.0692	0.000259106	0.005975
21:46136160-46155579	-	ENSG00000160282	FTCD	ensembl_havana	protein_coding	formimidoyltransferase cyclodeaminase [Source:HGNC Symbol;Acc:HGNC:3974]		FTCD	1.97975	1.714	-0.801366	-1.30934	0.960514	3.06187	0.000166291	0.00470708
2:101962056-101987167	+	ENSG00000281162	LINC01127	havana	lncRNA	long intergenic non-protein coding RNA 1127 [Source:HGNC Symbol;Acc:HGNC:49292]			-1.64434	-1.59728	-3.5338	-3.57344	-2.30729	4.22079	0.000472545	0.00846581
19:43211791-43248646	-	ENSG00000241104	CEACAMP10	havana	transcribed_processed_pseudogene	CEA cell adhesion molecule pseudogene 10 [Source:HGNC Symbol;Acc:HGNC:1822]	CGM17	LOC284344	-1.76401	-1.47217	-2.68624	-3.57206	-2.18329	4.34856	0.000179989	0.00492848
X:141241463-141242517	-	ENSG00000198573	SPANXC	ensembl_havana	protein_coding	SPANX family member C [Source:HGNC Symbol;Acc:HGNC:14331]	CT11.3, CTp11	SPANXC	1.04475	0.981387	-2.85158	-3.33532	0.0173407	5.93613	0.000251203	0.00589405
10:17386919-17445758	+	ENSG00000204832	ST8SIA6-AS1	havana	lncRNA	ST8SIA6 antisense RNA 1 [Source:HGNC Symbol;Acc:HGNC:44880]	APAL	ST8SIA6-AS1	-0.726217	-0.649049	-3.15571	-3.12839	-1.48404	3.57519	0.000202592	0.00527719
11:125063302-125090516	+	ENSG00000134955	SLC37A2	ensembl_havana	protein_coding	solute carrier family 37 member 2 [Source:HGNC Symbol;Acc:HGNC:20644]	FLJ00171	SLC37A2	1.37803	1.33682	-0.994732	-0.547785	0.618837	1.84481	0.000312702	0.00656878
6:26195595-26199293	-	ENSG00000282988		havana	protein_coding	novel protein			1.08874	0.513051	-0.852346	-1.26481	0.136809	1.84967	9.87884e-05	0.00341016
7:134442356-134459284	-	ENSG00000085662	AKR1B1	ensembl_havana	protein_coding	aldo-keto reductase family 1 member B [Source:HGNC Symbol;Acc:HGNC:381]	ALDR1, AR	AKR1B1	8.12527	8.54037	6.30806	7.12061	7.72632	1.2701	9.22178e-05	0.00325783
19:42866464-42879822	-	ENSG00000231924	PSG1	ensembl_havana	protein_coding	pregnancy specific beta-1-glycoprotein 1 [Source:HGNC Symbol;Acc:HGNC:9514]	CD66f, PBG1, PSBG1, PSGGA	PSG1	4.41981	4.18686	1.1935	0.886771	3.38901	3.19183	9.53765e-05	0.00334144
5:140631728-140633701	-	ENSG00000170458	CD14	ensembl_havana	protein_coding	CD14 molecule [Source:HGNC Symbol;Acc:HGNC:1628]		CD14	5.30638	5.3365	3.72274	3.71908	4.69854	1.4616	0.000157348	0.00457686
15:80152490-80186946	+	ENSG00000103876	FAH	ensembl_havana	protein_coding	fumarylacetoacetate hydrolase [Source:HGNC Symbol;Acc:HGNC:3579]		FAH	5.09963	4.99485	3.94491	3.75188	4.53185	1.07872	5.26642e-05	0.0024651
6:26198784-26199293	-	ENSG00000196866	H2AC7	havana	protein_coding	H2A clustered histone 7 [Source:HGNC Symbol;Acc:HGNC:4729]	H2A.3, H2A/g, H2AFG, HIST1H2AD	H2AC7	-0.0164682	-0.449023	-1.6428	-2.27758	-0.859441	2.16099	0.000531773	0.00910204
4:69995966-70002570	+	ENSG00000126549	STATH	ensembl_havana	protein_coding	statherin [Source:HGNC Symbol;Acc:HGNC:11369]	STR	STATH	0.620283	0.510818	-2.85323	-3.33397	-0.356336	5.49349	0.000436002	0.00807144
2:234952017-235055714	+	ENSG00000130147	SH3BP4	ensembl_havana	protein_coding	SH3 domain binding protein 4 [Source:HGNC Symbol;Acc:HGNC:10826]		SH3BP4	6.88599	6.38271	7.68781	7.23446	7.15638	-1.03126	0.000382003	0.00749607
4:72280969-72569221	-	ENSG00000156140	ADAMTS3	ensembl_havana	protein_coding	ADAM metallopeptidase with thrombospondin type 1 motif 3 [Source:HGNC Symbol;Acc:HGNC:219]	ADAMTS-4, KIAA0366	ADAMTS3	3.35643	3.62153	4.86976	5.19983	4.52018	-1.78131	0.000253403	0.00590969
12:6839954-6847393	+	ENSG00000111664	GNB3	ensembl_havana	protein_coding	G protein subunit beta 3 [Source:HGNC Symbol;Acc:HGNC:4400]		GNB3	1.64896	1.10582	2.2921	2.23231	1.90838	-1.33218	0.000281294	0.00625728
17:439978-445939	-	ENSG00000183688	RFLNB	ensembl_havana	protein_coding	refilin B [Source:HGNC Symbol;Acc:HGNC:28705]	Cfm1, FAM101B, MGC45871, RefilinB	RFLNB	6.81274	6.70603	7.82187	7.73129	7.40717	-1.21795	0.000566881	0.00948782
8:144353228-144355609	-	ENSG00000271698		havana	protein_coding	novel transcript			0.823159	0.578998	1.68266	1.68349	1.30237	-1.31531	9.79526e-05	0.00339684
14:20474789-20477089	-	ENSG00000258908		havana	lncRNA	novel transcript			2.58049	2.80546	3.64616	3.87961	3.37457	-1.26616	5.50202e-05	0.00251703
14:20468954-20477089	+	ENSG00000198805	PNP	ensembl_havana	protein_coding	purine nucleoside phosphorylase [Source:HGNC Symbol;Acc:HGNC:7892]	NP, PUNP	PNP	3.96682	4.132	4.91823	5.13368	4.66515	-1.18657	0.000112004	0.00370269
19:2997639-3047635	-	ENSG00000065717	TLE2	ensembl_havana	protein_coding	TLE family member 2, transcriptional corepressor [Source:HGNC Symbol;Acc:HGNC:11838]	ESG, ESG2, FLJ41188, GRG2	TLE2	1.04784	1.02627	1.40983	1.86875	1.39342	-1.02375	0.000192974	0.00511099
9:37509150-37510299	+	ENSG00000234160		havana	lncRNA	novel transcript			-0.113252	-0.3919	0.871016	0.943247	0.467742	-1.58679	4.12496e-06	0.000691923
22:21642302-21644299	+	ENSG00000128228	SDF2L1	ensembl_havana	protein_coding	stromal cell derived factor 2 like 1 [Source:HGNC Symbol;Acc:HGNC:10676]	AP000553.C22.4, OTTHUMT00000075032	SDF2L1	4.08717	4.20266	4.97164	5.1077	4.7049	-1.11506	0.00023082	0.00562491
11:93735111-93735236	-	ENSG00000210825	SNORA40	ensembl	snoRNA	small nucleolar RNA, H/ACA box 40 [Source:HGNC Symbol;Acc:HGNC:32633]	ACA40, SNORA40A		0.646279	0.254162	1.18258	1.1433	0.876319	-1.11822	0.00029913	0.00644885
11:67506497-67508649	-	ENSG00000167797	CDK2AP2	ensembl_havana	protein_coding	cyclin dependent kinase 2 associated protein 2 [Source:HGNC Symbol;Acc:HGNC:30833]	DOC-1R, p14	CDK2AP2	4.03369	3.89651	5.08583	4.93379	4.62188	-1.24005	2.31829e-05	0.00165087
3:51385291-51389397	+	ENSG00000145050	MANF	ensembl_havana	protein_coding	mesencephalic astrocyte derived neurotrophic factor [Source:HGNC Symbol;Acc:HGNC:15461]	ARMET, ARP	MANF	5.48872	5.62304	6.31314	6.47714	6.08205	-1.04728	0.000101895	0.00349077
19:33795933-33815763	+	ENSG00000153885	KCTD15	ensembl_havana	protein_coding	potassium channel tetramerization domain containing 15 [Source:HGNC Symbol;Acc:HGNC:23297]	MGC25497	KCTD15	4.14701	3.85296	5.1433	4.98167	4.66551	-1.31346	0.000127183	0.00400565
20:38419638-38435409	-	ENSG00000196756	SNHG17	havana	lncRNA	small nucleolar RNA host gene 17 [Source:HGNC Symbol;Acc:HGNC:48600]		SNHG17	2.40844	2.60756	3.28346	3.52897	3.05886	-1.10825	6.51197e-05	0.0027271
11:70467854-71252577	-	ENSG00000162105	SHANK2	ensembl_havana	protein_coding	SH3 and multiple ankyrin repeat domains 2 [Source:HGNC Symbol;Acc:HGNC:14295]	CORTBP1, CTTNBP1, ProSAP1, SHANK, SPANK-3	SHANK2	2.09697	1.94535	3.73181	3.70514	3.15474	-1.97088	0.000152659	0.00448373
16:88186605-88195217	+	ENSG00000260420	LINC02182	havana	lncRNA	long intergenic non-protein coding RNA 2182 [Source:HGNC Symbol;Acc:HGNC:53044]		LINC02182	0.733196	0.475118	1.95283	2.14742	1.5361	-1.88559	0.00010592	0.00356928
16:88177289-88178646	+	ENSG00000260162		havana	lncRNA	novel transcript			1.79884	1.81747	3.10676	3.61003	2.83229	-1.96675	7.27686e-05	0.00288816
16:88177298-88186929	-	ENSG00000261327		havana	lncRNA	novel transcript			3.37095	3.37044	4.58799	5.00577	4.29554	-1.79468	0.000200306	0.00524385
14:72609034-72894101	-	ENSG00000205683	DPF3	ensembl_havana	protein_coding	double PHD fingers 3 [Source:HGNC Symbol;Acc:HGNC:17427]	BAF45c, cer-d4, Cerd4, FLJ14079	DPF3	4.87149	4.82506	5.95047	5.83838	5.5015	-1.17327	0.000419426	0.00790404
2:173354820-173368997	+	ENSG00000144354	CDCA7	ensembl_havana	protein_coding	cell division cycle associated 7 [Source:HGNC Symbol;Acc:HGNC:14628]	FLJ14736, JPO1	CDCA7	0.348871	-0.55126	2.50683	2.2589	1.68181	-3.07741	0.000218551	0.00545981
8:144352219-144354914	-	ENSG00000261587	TMEM249	ensembl_havana	protein_coding	transmembrane protein 249 [Source:HGNC Symbol;Acc:HGNC:44155]	C8orfK29	TMEM249	-0.899201	-1.12817	0.284459	0.436783	-0.13932	-1.88626	5.24389e-05	0.0024651
12:105235290-105396097	+	ENSG00000235162	C12orf75	ensembl_havana	protein_coding	chromosome 12 open reading frame 75 [Source:HGNC Symbol;Acc:HGNC:35164]	AGD3, OCC-1, OCC1	C12orf75	6.56148	6.6321	7.97801	8.03476	7.50358	-1.57885	6.4343e-07	0.000260187
11:62851984-62855953	-	ENSG00000255717	SNHG1	havana	lncRNA	small nucleolar RNA host gene 1 [Source:HGNC Symbol;Acc:HGNC:32688]	LINC00057, lncRNA16, NCRNA00057, UHG	SNHG1	3.30407	3.2265	4.23929	4.44297	3.93787	-1.3876	6.78012e-06	0.000883909
18:12307669-12344320	+	ENSG00000176014	TUBB6	ensembl_havana	protein_coding	tubulin beta 6 class V [Source:HGNC Symbol;Acc:HGNC:20776]	HsT1601, MGC4083	TUBB6	7.32503	7.35192	8.35311	8.33857	7.95692	-1.16219	2.57592e-05	0.00174038
13:59665583-60163928	-	ENSG00000139734	DIAPH3	ensembl_havana	protein_coding	diaphanous related formin 3 [Source:HGNC Symbol;Acc:HGNC:15480]	AN, AUNA1, DRF3, FLJ34705, NSDAN	DIAPH3	1.43124	1.38509	3.11178	3.05545	2.51245	-1.86329	0.000432322	0.00802453
15:40694774-40732340	+	ENSG00000051180	RAD51	ensembl_havana	protein_coding	RAD51 recombinase [Source:HGNC Symbol;Acc:HGNC:9817]	BRCC5, FANCR, HsRad51, HsT16930, RAD51A, RECA	RAD51	1.09148	0.669631	2.6852	2.53332	2.02039	-2.06215	0.000260961	0.00599946
X:48695554-48709016	+	ENSG00000101945	SUV39H1	ensembl_havana	protein_coding	suppressor of variegation 3-9 homolog 1 [Source:HGNC Symbol;Acc:HGNC:11479]	KMT1A, SUV39H	SUV39H1	1.703	1.35971	2.40773	2.23865	2.00437	-1.07456	0.000595037	0.00972896
19:4903080-4962154	+	ENSG00000276043	UHRF1	ensembl_havana	protein_coding	ubiquitin like with PHD and ring finger domains 1 [Source:HGNC Symbol;Acc:HGNC:12556]	FLJ21925, ICBP90, Np95, RNF106, TDRD22	UHRF1	2.96872	2.89439	5.64653	5.4641	4.82722	-2.74071	0.00012779	0.00401791
1:212035553-212107400	+	ENSG00000143476	DTL	ensembl_havana	protein_coding	denticleless E3 ubiquitin protein ligase homolog [Source:HGNC Symbol;Acc:HGNC:30288]	CDT2, DCAF2, L2DTL, RAMP	DTL	0.8484	1.02705	3.6699	3.74953	2.95473	-2.92882	0.000577803	0.00957158
17:40287879-40304657	+	ENSG00000094804	CDC6	ensembl_havana	protein_coding	cell division cycle 6 [Source:HGNC Symbol;Acc:HGNC:1744]	CDC18L	CDC6	2.14939	1.90933	4.41547	4.32946	3.6912	-2.62211	0.00016267	0.00467469
19:50797704-50804929	-	ENSG00000167747	C19orf48	ensembl_havana	transcribed_unitary_pseudogene	chromosome 19 open reading frame 48 [Source:HGNC Symbol;Acc:HGNC:29667]	BC006151, MGC13170	C19orf48	2.78544	2.59494	4.13786	3.96967	3.56421	-1.54802	4.6484e-05	0.00231857
8:94884609-94885070	+	ENSG00000272509		havana	lncRNA	novel transcript, antisense to CCNE2			-1.40298	-2.32094	-0.172803	0.00182237	-0.680392	-3.01824	6.44606e-05	0.00272601
17:50373220-50381483	+	ENSG00000154920	EME1	ensembl_havana	protein_coding	essential meiotic structure-specific endonuclease 1 [Source:HGNC Symbol;Acc:HGNC:24965]	FLJ31364, MMS4L, SLX2A	EME1	3.22139	3.39247	4.07252	4.21726	3.81758	-1.00469	1.98488e-05	0.0015185
8:56496048-56559823	-	ENSG00000246430	LINC00968	havana	lncRNA	long intergenic non-protein coding RNA 968 [Source:HGNC Symbol;Acc:HGNC:48727]		LINC00968	5.30331	4.99438	6.55376	6.17528	5.9243	-1.35089	9.20237e-07	0.000288175
3:50287732-50292918	-	ENSG00000214706	IFRD2	ensembl_havana	protein_coding	interferon related developmental regulator 2 [Source:HGNC Symbol;Acc:HGNC:5457]	IFNRP, SKMc15, SM15	IFRD2	5.13296	5.06582	5.97612	5.9164	5.61571	-1.03079	4.35234e-07	0.000214258
3:50279087-50288114	+	ENSG00000179564	LSMEM2	ensembl_havana	protein_coding	leucine rich single-pass membrane protein 2 [Source:HGNC Symbol;Acc:HGNC:26781]	C3orf45, FLJ38608	LSMEM2	2.51439	2.48535	3.42809	3.33129	3.03314	-1.03465	5.88076e-07	0.000246611
4:80335730-80963750	+	ENSG00000197826	CFAP299	ensembl_havana	protein_coding	cilia and flagella associated protein 299 [Source:HGNC Symbol;Acc:HGNC:28554]	C4orf22	CFAP299	-1.11387	-1.37121	0.160584	0.187547	-0.336189	-1.9363	9.83194e-05	0.00340435
X:48698963-48737163	-	ENSG00000232828		havana	lncRNA	novel transcript			0.390233	-0.0998152	1.01286	0.877183	0.628012	-1.22434	0.000469725	0.0084353
11:10305073-10307397	+	ENSG00000148926	ADM	ensembl_havana	protein_coding	adrenomedullin [Source:HGNC Symbol;Acc:HGNC:259]	AM	ADM	6.37262	5.95378	7.27885	6.8835	6.72716	-1.08654	0.000297805	0.00643492
16:89561434-89561517	+	ENSG00000200084	SNORD68	ensembl	snoRNA	small nucleolar RNA, C/D box 68 [Source:HGNC Symbol;Acc:HGNC:32729]	HBII-202		-0.328337	-1.16204	-0.126582	0.0485587	-0.317816	-1.51266	5.19602e-05	0.00246305
3:61742455-61743106	-	ENSG00000226360	RPL10AP6	havana	processed_pseudogene	ribosomal protein L10a pseudogene 6 [Source:HGNC Symbol;Acc:HGNC:36504]			0.0365726	-0.530733	0.367658	0.500122	0.158548	-1.29834	6.19804e-05	0.00270433
1:52772194-52772648	-	ENSG00000228929	RPS13P2	havana	processed_pseudogene	ribosomal protein S13 pseudogene 2 [Source:HGNC Symbol;Acc:HGNC:36364]			-1.08875	-1.55981	-0.651379	-0.582031	-0.904862	-1.35764	0.000603889	0.00981168
1:33513998-34165842	-	ENSG00000121904	CSMD2	ensembl_havana	protein_coding	CUB and Sushi multiple domains 2 [Source:HGNC Symbol;Acc:HGNC:19290]	KIAA1884	CSMD2	1.85912	1.73399	2.75582	2.78366	2.39515	-1.24111	4.90439e-05	0.00237816
15:39588357-39588882	-	ENSG00000278621	THBS1-AS1	havana	lncRNA	THBS1 antisense RNA 1 [Source:HGNC Symbol;Acc:HGNC:55224]			7.32089	7.36952	8.95407	8.91618	8.42828	-1.74522	0.000332946	0.00683905
15:39588357-39782841	-	ENSG00000150667	FSIP1	ensembl_havana	protein_coding	fibrous sheath interacting protein 1 [Source:HGNC Symbol;Acc:HGNC:21674]	FLJ35989	FSIP1	8.1673	8.23359	9.83062	9.80815	9.30545	-1.7715	0.000229143	0.00560192
15:39581079-39599466	+	ENSG00000137801	THBS1	ensembl_havana	protein_coding	thrombospondin 1 [Source:HGNC Symbol;Acc:HGNC:11785]	THBS, THBS-1, TSP, TSP-1, TSP1	THBS1	11.1757	11.2238	12.8694	12.7937	12.3141	-1.76502	0.000294385	0.0064038
4:80266639-80336680	+	ENSG00000138675	FGF5	ensembl_havana	protein_coding	fibroblast growth factor 5 [Source:HGNC Symbol;Acc:HGNC:3683]		FGF5	5.1912	5.96099	7.4721	7.59918	6.9699	-1.83263	0.000606816	0.00982929
1:85318481-85578363	-	ENSG00000153904	DDAH1	ensembl_havana	protein_coding	dimethylarginine dimethylaminohydrolase 1 [Source:HGNC Symbol;Acc:HGNC:2715]	DDAH	DDAH1	6.43974	6.57382	7.6719	7.86069	7.33564	-1.47133	0.000252955	0.00590945
5:179110853-179345461	-	ENSG00000087116	ADAMTS2	ensembl_havana	protein_coding	ADAM metallopeptidase with thrombospondin type 1 motif 2 [Source:HGNC Symbol;Acc:HGNC:218]	ADAM-TS2, ADAMTS-3, hPCPNI, NPI, PCINP	ADAMTS2	7.0678	7.06582	8.2043	8.23072	7.80215	-1.33519	8.64104e-05	0.00315099
12:65278643-65491430	+	ENSG00000174099	MSRB3	ensembl_havana	protein_coding	methionine sulfoxide reductase B3 [Source:HGNC Symbol;Acc:HGNC:27375]	DFNB74, DKFZp686C1178, FLJ36866	MSRB3	6.38652	6.40468	7.27132	7.31358	6.9568	-1.09132	7.89374e-05	0.00299475
7:5526409-5563902	-	ENSG00000075624	ACTB	ensembl_havana	protein_coding	actin beta [Source:HGNC Symbol;Acc:HGNC:132]		ACTB	10.5422	10.552	11.7209	11.7455	11.312	-1.37065	0.000165997	0.00470464
19:53874626-53876049	-	ENSG00000232220		havana	lncRNA	novel transcript			5.24332	5.29242	6.18076	6.27065	5.86928	-1.15172	0.000584135	0.00961317
12:57768471-57772119	-	ENSG00000037897	METTL1	ensembl_havana	protein_coding	methyltransferase like 1 [Source:HGNC Symbol;Acc:HGNC:7030]	C12orf1, TRM8, TRMT8	METTL1	3.02062	3.12836	3.75116	3.9847	3.56483	-1.03245	0.00016483	0.00468635
5:32689070-32791724	+	ENSG00000113389	NPR3	ensembl_havana	protein_coding	natriuretic peptide receptor 3 [Source:HGNC Symbol;Acc:HGNC:7945]	ANPRC, C5orf23, FLJ14054, GUCY2B, NPRC	NPR3	3.46889	2.94404	5.03128	4.41534	4.2304	-1.64723	7.1496e-05	0.00286448
11:93733466-93733597	-	ENSG00000207145	SNORA18	ensembl	snoRNA	small nucleolar RNA, H/ACA box 18 [Source:HGNC Symbol;Acc:HGNC:32608]	ACA18	SNORA18	0.372221	0.494675	1.0197	1.34265	0.883848	-1.04436	3.56017e-05	0.0020624
17:44793199-44794474	+	ENSG00000267505		havana	lncRNA	novel transcript			-2.1422	-2.42645	-1.85574	-0.529979	-1.50223	-2.60027	0.000262574	0.00600737
11:797511-799190	+	ENSG00000288675		ensembl_havana	protein_coding	proapoptotic nucleolar protein 1		PANO1	0.929139	0.641001	1.68464	1.75199	1.35827	-1.31307	2.17618e-05	0.00158967
17:8247618-8270491	+	ENSG00000178921	PFAS	ensembl_havana	protein_coding	phosphoribosylformylglycinamidine synthase [Source:HGNC Symbol;Acc:HGNC:8863]	FGARAT, GATD8, KIAA0361, PURL	PFAS	3.37725	3.06664	4.18889	4.12704	3.8036	-1.24095	2.2245e-05	0.00161187
9:37485948-37503697	+	ENSG00000137054	POLR1E	ensembl_havana	protein_coding	RNA polymerase I subunit E [Source:HGNC Symbol;Acc:HGNC:17631]	FLJ13390, FLJ13970, PAF53, PRAF1, RPA49	POLR1E	3.6914	3.33327	4.46852	4.43235	4.0963	-1.27846	2.93936e-06	0.000578798
14:24180219-24188869	-	ENSG00000196497	IPO4	ensembl_havana	protein_coding	importin 4 [Source:HGNC Symbol;Acc:HGNC:19426]	FLJ23338, Imp4	IPO4	4.57511	4.53381	5.45067	5.50612	5.13432	-1.15851	5.95825e-05	0.00262499
1:75786197-75795086	+	ENSG00000137955	RABGGTB	ensembl_havana	protein_coding	Rab geranylgeranyltransferase subunit beta [Source:HGNC Symbol;Acc:HGNC:9796]		RABGGTB	4.50764	4.50689	5.04984	5.36626	4.94039	-1.04159	5.15186e-06	0.00077095
1:11054584-11060020	-	ENSG00000116649	SRM	ensembl_havana	protein_coding	spermidine synthase [Source:HGNC Symbol;Acc:HGNC:11296]	SPS1, SRML1	SRM	6.05547	6.01943	7.0412	7.07342	6.67778	-1.24412	3.16579e-06	0.000600772
3:156143570-156540627	+	ENSG00000287916		havana_tagene	lncRNA	novel transcript, antisense to SSR3			3.62645	3.56212	4.44953	4.5848	4.16918	-1.21747	8.37517e-07	0.000278669
1:1512162-1534685	+	ENSG00000197785	ATAD3A	ensembl_havana	protein_coding	ATPase family AAA domain containing 3A [Source:HGNC Symbol;Acc:HGNC:25567]	FLJ10709	ATAD3A	4.90376	4.80259	5.71968	5.62534	5.35669	-1.00844	4.67595e-05	0.00231908
1:155610205-155614951	+	ENSG00000125459	MSTO1	ensembl_havana	protein_coding	misato mitochondrial distribution and morphology regulator 1 [Source:HGNC Symbol;Acc:HGNC:29678]	FLJ10504, LST005, misato, MST	MSTO1	2.98468	3.04314	3.94783	4.00326	3.61934	-1.15564	8.66028e-05	0.00315293
1:155745829-155750137	+	ENSG00000203761	MSTO2P	havana	unprocessed_pseudogene	misato family member 2, pseudogene [Source:HGNC Symbol;Acc:HGNC:26329]	MSTO2		1.84217	1.81648	2.54683	2.83698	2.37448	-1.22738	0.000257585	0.00596413
11:93478472-93543391	-	ENSG00000166002	SMCO4	ensembl_havana	protein_coding	single-pass membrane protein with coiled-coil domains 4 [Source:HGNC Symbol;Acc:HGNC:24810]	C11orf75, FN5	SMCO4	2.03785	2.07058	2.86	2.93209	2.57608	-1.06725	0.000164327	0.00468635
3:156539553-156555149	-	ENSG00000114850	SSR3	ensembl_havana	protein_coding	signal sequence receptor subunit 3 [Source:HGNC Symbol;Acc:HGNC:11325]	TRAPG	SSR3	7.41059	7.44025	8.28069	8.34412	7.98805	-1.10215	0.000232875	0.00563547
17:50396438-50397888	+	ENSG00000253102		havana	lncRNA	novel transcript, antisense to LRRC59			4.61584	4.73966	5.38308	5.56823	5.17232	-1.01368	6.42445e-06	0.00085077
9:125234853-125241382	-	ENSG00000044574	HSPA5	ensembl_havana	protein_coding	heat shock protein family A (Hsp70) member 5 [Source:HGNC Symbol;Acc:HGNC:5238]	BiP, GRP78	HSPA5	9.07341	9.13315	10.1779	10.2713	9.824	-1.33351	4.45741e-06	0.000715873
17:43800799-43833170	-	ENSG00000161647	MPP3	ensembl_havana	protein_coding	membrane palmitoylated protein 3 [Source:HGNC Symbol;Acc:HGNC:7221]	DLG3	MPP3	1.70914	1.41613	2.71048	2.39843	2.1814	-1.1842	1.12344e-05	0.00116129
2:47065941-47176511	-	ENSG00000273269		havana	protein_coding	novel transcript			6.31344	6.19897	7.28637	7.15654	6.85949	-1.1357	8.40649e-06	0.000966319
2:47160083-47176921	-	ENSG00000143933	CALM2	ensembl_havana	protein_coding	calmodulin 2 [Source:HGNC Symbol;Acc:HGNC:1445]	CAMII, PHKD	CALM2	8.29501	8.20227	9.26826	9.18089	8.857	-1.15804	2.02315e-06	0.000449159
11:117204337-117232525	-	ENSG00000160613	PCSK7	ensembl_havana	protein_coding	proprotein convertase subtilisin/kexin type 7 [Source:HGNC Symbol;Acc:HGNC:8748]	LPC, PC7, PC8, SPC7	PCSK7	7.1124	7.13188	8.63633	8.70045	8.16459	-1.76248	8.38398e-06	0.000966319
11:117199370-117207464	+	ENSG00000149591	TAGLN	ensembl_havana	protein_coding	transgelin [Source:HGNC Symbol;Acc:HGNC:11553]	DKFZp686P11128, SM22, SMCC, TAGLN1, WS3-10	TAGLN	7.64189	7.70262	9.48401	9.53637	8.94718	-2.02675	1.17282e-05	0.00119633
11:117204967-117210292	+	ENSG00000280143		havana	TEC	novel transcript			5.00137	4.99256	5.84727	5.92874	5.55242	-1.11916	1.26624e-05	0.00122361
4:118722823-118838683	-	ENSG00000150961	SEC24D	ensembl_havana	protein_coding	SEC24 homolog D, COPII coat complex component [Source:HGNC Symbol;Acc:HGNC:10706]	KIAA0755	SEC24D	6.98051	7.01752	7.89484	7.88089	7.54912	-1.04901	4.64891e-06	0.000736186
17:50199876-50215922	+	ENSG00000249406		havana	lncRNA	novel transcript			9.26289	9.03379	10.912	10.7942	10.3175	-1.95266	4.06076e-05	0.00215354
17:50184101-50201632	-	ENSG00000108821	COL1A1	ensembl_havana	protein_coding	collagen type I alpha 1 chain [Source:HGNC Symbol;Acc:HGNC:2197]	OI4	COL1A1	12.7635	12.5206	14.4293	14.3054	13.8261	-1.97849	2.48738e-05	0.00173323
9:134641803-134844843	+	ENSG00000130635	COL5A1	ensembl_havana	protein_coding	collagen type V alpha 1 chain [Source:HGNC Symbol;Acc:HGNC:2209]		COL5A1	8.6743	8.57362	10.3407	10.2455	9.77013	-1.87401	0.000302137	0.00646263
9:134770651-134775671	-	ENSG00000286502		havana_tagene	lncRNA	novel transcript, antisense to COL5A1			4.0744	3.9831	5.74582	5.73757	5.2083	-1.95949	0.000228881	0.00560192
8:38030534-38060365	+	ENSG00000187840	EIF4EBP1	ensembl_havana	protein_coding	eukaryotic translation initiation factor 4E binding protein 1 [Source:HGNC Symbol;Acc:HGNC:3288]	4E-BP1, PHAS-I	EIF4EBP1	3.71279	3.4737	5.3761	5.24593	4.75843	-1.96209	2.6672e-05	0.00175621
17:81932398-81933058	+	ENSG00000263585		havana	lncRNA	novel transcript, antisense PYCR1			3.08735	3.06442	4.83593	4.67299	4.21499	-1.80918	3.12207e-05	0.00193167
17:81932384-81942412	-	ENSG00000183010	PYCR1	ensembl_havana	protein_coding	pyrroline-5-carboxylate reductase 1 [Source:HGNC Symbol;Acc:HGNC:9721]	P5C	PYCR1	4.51925	4.46987	6.24641	6.06053	5.62399	-1.79088	4.82839e-05	0.00235644
11:75562056-75572783	+	ENSG00000149257	SERPINH1	ensembl_havana	protein_coding	serpin family H member 1 [Source:HGNC Symbol;Acc:HGNC:1546]	CBP1, CBP2, colligen, HSP47, SERPINH2	SERPINH1	8.01359	7.92002	9.4696	9.37158	8.92945	-1.63938	1.34854e-05	0.0012567
12:57229573-57234935	+	ENSG00000182199	SHMT2	ensembl_havana	protein_coding	serine hydroxymethyltransferase 2 [Source:HGNC Symbol;Acc:HGNC:10852]	SHMT	SHMT2	5.51994	5.50235	6.48035	6.41837	6.09926	-1.09783	0.000233479	0.00563547
1:178725147-178921841	+	ENSG00000116191	RALGPS2	ensembl_havana	protein_coding	Ral GEF with PH domain and SH3 binding motif 2 [Source:HGNC Symbol;Acc:HGNC:30279]	FLJ10244, FLJ25604, KIAA0351	RALGPS2	6.3412	6.15413	7.10508	7.00623	6.73818	-1.03651	6.97605e-06	0.000892219
17:41801947-41812604	-	ENSG00000141696	P3H4	ensembl_havana	protein_coding	prolyl 3-hydroxylase family member 4 (inactive) [Source:HGNC Symbol;Acc:HGNC:16946]	LEPREL4, NO55, SC65	P3H4	4.96534	4.8547	5.90197	5.76613	5.48377	-1.10273	8.72671e-06	0.000993047
9:136712572-136724742	+	ENSG00000165716	DIPK1B	ensembl_havana	protein_coding	divergent protein kinase domain 1B [Source:HGNC Symbol;Acc:HGNC:28290]	C9orf136, FAM69B, MGC20262	DIPK1B	1.91327	1.76129	2.69364	2.58143	2.31395	-1.00575	5.60118e-05	0.00254186
22:42074248-42079438	+	ENSG00000177096	PHETA2	ensembl_havana	protein_coding	PH domain containing endocytic trafficking adaptor 2 [Source:HGNC Symbol;Acc:HGNC:27161]	DKFZp686J07229, FAM109B, IPIP27B, SES2	PHETA2	4.9294	4.61439	5.64345	5.45309	5.24005	-1.01467	1.17977e-08	3.33947e-05
X:24788392-24789069	-	ENSG00000232472	EEF1B2P3	ensembl_havana	processed_pseudogene	eukaryotic translation elongation factor 1 beta 2 pseudogene 3 [Source:HGNC Symbol;Acc:HGNC:3210]	EEF1B4		0.375757	-0.191102	0.852993	0.785276	0.527874	-1.21356	0.000214413	0.00543108
X:18239313-18354688	-	ENSG00000102098	SCML2	ensembl_havana	protein_coding	Scm polycomb group protein like 2 [Source:HGNC Symbol;Acc:HGNC:10581]		SCML2	0.760316	0.720783	1.6191	1.82318	1.34242	-1.32149	0.000152543	0.00448373
10:70672506-70762441	+	ENSG00000138316	ADAMTS14	ensembl_havana	protein_coding	ADAM metallopeptidase with thrombospondin type 1 motif 14 [Source:HGNC Symbol;Acc:HGNC:14899]		ADAMTS14	3.68131	3.07137	4.78913	4.49541	4.18779	-1.59282	1.98256e-05	0.0015185
X:78656068-78659328	-	ENSG00000179300	RTL3	ensembl_havana	protein_coding	retrotransposon Gag like 3 [Source:HGNC Symbol;Acc:HGNC:22997]	FLJ38865, Mar3, Mart3, SIRH9, ZCCHC5, ZHC5	RTL3	-2.14341	-1.31006	-0.229429	0.418261	-0.461296	-2.10329	3.95515e-05	0.00213248
1:1471765-1497848	+	ENSG00000160072	ATAD3B	ensembl_havana	protein_coding	ATPase family AAA domain containing 3B [Source:HGNC Symbol;Acc:HGNC:24007]	KIAA1273, TOB3	ATAD3B	4.67297	4.47071	5.28855	5.3402	5.01501	-1.04054	1.91779e-07	0.000147902
2:47335315-47335514	+	ENSG00000236824	BCYRN1	havana	scRNA	brain cytoplasmic RNA 1 [Source:HGNC Symbol;Acc:HGNC:1022]	BC200, BC200a, LINC00004, NCRNA00004	BCYRN1	0.58066	0.323873	2.31456	1.8662	1.55723	-1.78054	0.000219203	0.00546079
3:174438573-175810548	+	ENSG00000177694	NAALADL2	havana	protein_coding	N-acetylated alpha-linked acidic dipeptidase like 2 [Source:HGNC Symbol;Acc:HGNC:23219]		NAALADL2	3.35561	3.26309	4.20071	4.13294	3.82279	-1.0507	5.16093e-07	0.000231009
20:61252261-61940617	+	ENSG00000179242	CDH4	ensembl_havana	protein_coding	cadherin 4 [Source:HGNC Symbol;Acc:HGNC:1763]		CDH4	-0.439654	-0.644163	1.08959	1.01461	0.495092	-1.95454	2.60278e-05	0.00174038
19:11666069-11667030	-	ENSG00000214223	HNRNPA1P10	havana	processed_pseudogene	heterogeneous nuclear ribonucleoprotein A1 pseudogene 10 [Source:HGNC Symbol;Acc:HGNC:39128]		HNRNPA1P10	-0.125121	-0.272173	0.415828	0.570248	0.208026	-1.10692	0.000501956	0.00875716
12:104265309-104265836	+	ENSG00000213442	RPL18AP3	havana	processed_pseudogene	ribosomal protein L18a pseudogene 3 [Source:HGNC Symbol;Acc:HGNC:31387]	bcm182		1.30714	0.898292	1.82921	1.70324	1.50111	-1.00506	0.000126254	0.00399305
10:96750288-96750899	+	ENSG00000236552	RPL13AP5	havana	processed_pseudogene	ribosomal protein L13a pseudogene 5 [Source:HGNC Symbol;Acc:HGNC:23736]	bA196N24.2	RPL13AP5	1.75918	1.44744	2.36232	2.35835	2.06227	-1.13292	0.000364692	0.00727617
11:16974693-16975013	-	ENSG00000244398		havana	processed_pseudogene	ribosomal protein L36a (RPL36A) pseudogene			0.67396	0.44765	1.25049	1.33918	0.994623	-1.1191	0.000587036	0.0096399
15:59768352-59769146	+	ENSG00000234797	RPS3AP6	havana	processed_pseudogene	RPS3A pseudogene 6 [Source:HGNC Symbol;Acc:HGNC:18630]			1.26775	1.04923	1.89444	2.04146	1.64712	-1.21339	0.000237499	0.00567319
14:69885340-69886140	-	ENSG00000242071	RPL7AP6	havana	processed_pseudogene	ribosomal protein L7a pseudogene 6 [Source:HGNC Symbol;Acc:HGNC:19785]			1.10521	1.0018	1.37408	1.80488	1.37552	-1.02309	0.00033217	0.00683817
1:28095742-28096422	-	ENSG00000228589	SPCS2P4	havana	processed_pseudogene	signal peptidase complex subunit 2 pseudogene 4 [Source:HGNC Symbol;Acc:HGNC:45237]			-0.465159	-0.867489	0.439813	0.386435	0.0128348	-1.60719	0.000335108	0.00685504
2:39786453-40255209	+	ENSG00000227028	SLC8A1-AS1	havana	lncRNA	SLC8A1 antisense RNA 1 [Source:HGNC Symbol;Acc:HGNC:44102]		SLC8A1-AS1	1.70975	1.17511	2.67962	2.38817	2.12711	-1.40173	1.82321e-05	0.00145393
2:40097270-40611053	-	ENSG00000183023	SLC8A1	ensembl_havana	protein_coding	solute carrier family 8 member A1 [Source:HGNC Symbol;Acc:HGNC:11068]	NCX1	SLC8A1	3.80763	3.38527	4.90739	4.58055	4.32411	-1.36289	5.19019e-05	0.00246305
9:115019575-115118257	-	ENSG00000041982	TNC	ensembl_havana	protein_coding	tenascin C [Source:HGNC Symbol;Acc:HGNC:5318]	DFNA56, HXB, MGC167029, TN	TNC	8.9408	9.49471	10.0374	10.6063	9.94475	-1.28398	0.000463676	0.00838653
